# Supplementary material for: Intertemporal environmental efficiency assessment in China: A new network-based dynamic super-efficiency measure
Source: PLoS One. 2023 Aug 31;18(8):e0290896. doi: 10.1371/journal.pone.0290896 (PMC10470937; doi:10.1371/journal.pone.0290896)
Supplement: S1 Data — (XLSX) [file pone.0290896.s001.xlsx]

## Sheet: 固定资产（亿元）
省市	2017	2016	2015	2014	2013	2012	2011	2010	2009	2008	2007
北京市	8370.44	7943.89	7495.99	6924.23	6847.06	6112.4	5578.93	5402.95	4616.92	3814.73	3907.2
天津市	11288.9	12779.4	11832	10518.2	9130.25	7934.8	7067.67	6278.09	4738.2	3389.79	2353.15
河北省	33406.8	31750	29448.3	26671.9	23194.2	19661.3	16389.3	15083.4	12269.8	8866.56	6884.68
山西省	6040.54	14198	14074.1	12354.5	11031.9	8863.3	7073.06	6063.17	4943.16	3531.16	2861.46
内蒙古自治区	14013.2	15080	13702.2	17591.8	14217.4	11875.7	10365.2	8926.46	7336.79	5475.41	4372.88
辽宁省	6676.74	6692.25	17917.9	24730.8	25107.7	21836.3	17726.3	16043	12292.5	10019.1	7435.23
吉林省	13283.9	13923.2	12705.3	11339.6	9979.26	9511.5	7441.71	7870.38	6411.6	5038.92	3651.36
黑龙江省	11292	10648.4	10183	9828.99	11453.1	9694.7	7475.38	6812.56	5028.83	3655.97	2833.5
上海市	7246.6	6755.88	6352.7	6016.43	5647.79	5117.6	4962.07	5108.9	5043.75	4823.15	4420.37
江苏省	53277	49663.2	46246.9	41938.6	36373.3	30854.2	26692.6	23184.3	18949.9	15300.5	12268.1
浙江省	31696	30276.1	27323.3	24262.8	20782.1	17649.4	14185.3	12376	10742.3	9323	8420.43
安徽省	29275.1	27033.4	24386	21875.6	18621.9	15425.8	12455.7	11542.9	8990.73	6746.96	5087.53
福建省	26416.3	23237.3	21301.4	18177.9	15327.4	12439.9	9910.89	8199.12	6231.2	5207.68	4287.75
江西省	22085.3	19694.2	17388.1	15079.3	12850.2	10774.2	9087.6	8772.27	6643.14	4745.43	3301.94
山东省	55202.7	53322.9	48312.4	42495.6	36789.1	31256	26749.7	23280.5	19034.5	15435.9	12537.7
河南省	44496.9	40415.1	35660.3	30782.2	26087.5	21450	17769	16585.9	13704.5	10490.6	8010.11
湖北省	32282.4	30011.7	26563.9	22915.3	19307.3	15578.3	12557.3	10262.7	7866.89	5647.01	4330.36
湖南省	31959.2	28353.3	25045.1	21242.9	17841.4	14523.2	11880.9	9663.58	7703.38	5534.04	4154.76
广东省	37761.8	33303.6	30343	26293.9	22308.4	18751.5	17069.2	15623.7	12933.1	10868.7	9294.26
广西壮族自治区	20499.1	18236.8	16227.8	13843.2	11907.7	9808.6	7990.66	7057.56	5237.24	3756.41	2939.67
海南省	4244.4	3890.45	3451.22	3112.23	2697.93	2145.4	1657.23	1317.04	988.32	705.42	502.37
重庆市	17537	16048.1	14353.2	12285.4	10435.2	8736.2	7473.38	6688.91	5214.28	3979.59	3127.74
四川省	31902.1	28812	25525.9	23318.6	20326.1	17040	14222.2	13116.7	11371.9	7127.81	5639.8
贵州省	15503.9	13204	10945.5	9025.75	7373.6	5717.8	4235.92	3104.92	2412.02	1864.45	1488.8
云南省	18936	16119.4	13500.6	11498.5	9968.3	7831.1	6191	5528.71	4526.37	3435.93	2759.03
陕西省	23819.4	20825.2	18582.2	17191.9	14884.1	12044.5	9431.08	7963.67	6246.9	4614.42	3415.02
甘肃省	5827.75	9663.99	8754.23	7884.13	6527.94	5145	3965.79	3158.34	2363	1712.78	1304.16
青海省	3883.55	3528.05	3210.63	2861.23	2361.09	1883.4	1435.58	1016.87	798.23	583.24	482.84
宁夏回族自治区	3728.38	3794.25	3505.45	3173.79	2651.14	2096.9	1644.74	1444.16	1075.91	828.85	599.8
新疆维吾尔自治区	12089.1	10287.5	10813	9447.74	7732.3	6158.8	4632.14	3423.24	2725.45	2259.97	1850.84
	2017	8370.44	11288.9	33406.8	6040.54	14013.2	6676.74	13283.9	11292	7246.6	53277	31696	29275.1	26416.3	22085.3	55202.7	44496.9	32282.4	31959.2	37761.8	20499.1	4244.4	17537	31902.1	15503.9	18936	23819.4	5827.75	3883.55	3728.38	12089.1
	2016	7943.89	12779.4	31750	14198	15080	6692.25	13923.2	10648.4	6755.88	49663.2	30276.1	27033.4	23237.3	19694.2	53322.9	40415.1	30011.7	28353.3	33303.6	18236.8	3890.45	16048.1	28812	13204	16119.4	20825.2	9663.99	3528.05	3794.25	10287.5
	2015	7495.99	11832	29448.3	14074.1	13702.2	17917.9	12705.3	10183	6352.7	46246.9	27323.3	24386	21301.4	17388.1	48312.4	35660.3	26563.9	25045.1	30343	16227.8	3451.22	14353.2	25525.9	10945.5	13500.6	18582.2	8754.23	3210.63	3505.45	10813
	2014	6924.23	10518.2	26671.9	12354.5	17591.8	24730.8	11339.6	9828.99	6016.43	41938.6	24262.8	21875.6	18177.9	15079.3	42495.6	30782.2	22915.3	21242.9	26293.9	13843.2	3112.23	12285.4	23318.6	9025.75	11498.5	17191.9	7884.13	2861.23	3173.79	9447.74
	2013	6847.06	9130.25	23194.2	11031.9	14217.4	25107.7	9979.26	11453.1	5647.79	36373.3	20782.1	18621.9	15327.4	12850.2	36789.1	26087.5	19307.3	17841.4	22308.4	11907.7	2697.93	10435.2	20326.1	7373.6	9968.3	14884.1	6527.94	2361.09	2651.14	7732.3
	2012	6112.4	7934.8	19661.3	8863.3	11875.7	21836.3	9511.5	9694.7	5117.6	30854.2	17649.4	15425.8	12439.9	10774.2	31256	21450	15578.3	14523.2	18751.5	9808.6	2145.4	8736.2	17040	5717.8	7831.1	12044.5	5145	1883.4	2096.9	6158.8
	2011	5578.93	7067.67	16389.3	7073.06	10365.2	17726.3	7441.71	7475.38	4962.07	26692.6	14185.3	12455.7	9910.89	9087.6	26749.7	17769	12557.3	11880.9	17069.2	7990.66	1657.23	7473.38	14222.2	4235.92	6191	9431.08	3965.79	1435.58	1644.74	4632.14
	2010	5402.95	6278.09	15083.4	6063.17	8926.46	16043	7870.38	6812.56	5108.9	23184.3	12376	11542.9	8199.12	8772.27	23280.5	16585.9	10262.7	9663.58	15623.7	7057.56	1317.04	6688.91	13116.7	3104.92	5528.71	7963.67	3158.34	1016.87	1444.16	3423.24
	2009	4616.92	4738.2	12269.8	4943.16	7336.79	12292.5	6411.6	5028.83	5043.75	18949.9	10742.3	8990.73	6231.2	6643.14	19034.5	13704.5	7866.89	7703.38	12933.1	5237.24	988.32	5214.28	11371.9	2412.02	4526.37	6246.9	2363	798.23	1075.91	2725.45
	2008	3814.73	3389.79	8866.56	3531.16	5475.41	10019.1	5038.92	3655.97	4823.15	15300.5	9323	6746.96	5207.68	4745.43	15435.9	10490.6	5647.01	5534.04	10868.7	3756.41	705.42	3979.59	7127.81	1864.45	3435.93	4614.42	1712.78	583.24	828.85	2259.97
	2007	3907.2	2353.15	6884.68	2861.46	4372.88	7435.23	3651.36	2833.5	4420.37	12268.1	8420.43	5087.53	4287.75	3301.94	12537.7	8010.11	4330.36	4154.76	9294.26	2939.67	502.37	3127.74	5639.8	1488.8	2759.03	3415.02	1304.16	482.84	599.8	1850.84

## Sheet: 就业人口（万人）
省市	2017	2016	2015	2014	2013	2012	2011	2010	2009	2008	2007
北京市	1246.8	1220.1	1186.1	1156.7	1141	1107.3	1069.7	1031.6	998.3	980.9	942.7
天津市	894.83	902.42	896.8	877.21	847.46	803.14	763.16	728.7	677.13	647.32	613.93
河北省	4206.66	4223.95	4212.5	4202.66	4183.93	4085.74	3962.42	3865.14	3792.49	3725.66	3664.97
山西省	1914.13	1908.21	1872.76	1862.29	1844.2	1790.17	1738.89	1685.9	1630.6	1614.1	1595.65
内蒙古自治区	1424.9	1474	1463.7	1485.4	1408.2	1304.9	1249.3	1184.7	1142.5	1103.3	1081.5
辽宁省	2284.7	2301.2	2409.9	2562.2	2518.9	2423.8	2364.9	2317.5	2277.1	2198.2	2180.7
吉林省	1488.53	1501.73	1480.6	1447.17	1415.43	1355.9	1337.78	1311.6	1297.3	1281.4	1266.1
黑龙江省	2011.1	2028.2	2013.7	2079.8	2060.4	2027.8	1977.8	1932	1877	1852.4	1827.6
上海市	1372.65	1365.24	1361.51	1365.63	1368.91	1115.5	1104.33	1090.76	1064.42	1053.24	909.08
江苏省	4757.8	4756.22	4758.5	4760.83	4759.89	4759.53	4758.23	4754.68	4726.54	4700.96	4677.88
浙江省	3796	3760	3733.65	3714.15	3708.73	3691.24	3674.11	3636.02	3591.98	3486.53	3405.01
安徽省	4377.9	4361.6	4342.1	4311	4275.9	4206.8	4120.9	4050	3988	3916	3818
福建省	2805.74	2797.03	2768.41	2648.51	2555.86	2568.93	2459.99	2241.59	2168.86	2079.78	2015.33
江西省	2645.6	2637.6	2615.8	2603.3	2588.7	2556	2532.6	2498.8	2445.2	2404.5	2369.6
山东省	6560.6	6649.7	6632.5	6606.5	6580.4	6554.3	6485.6	6401.9	6294.2	6187.6	6081.4
河南省	6766.86	6726.39	6636.08	6520.03	6386.57	6287.5	6197.85	6041.56	5948.78	5835.45	5772.72
湖北省	3610	3633	3658	3687.5	3692	3687	3672	3645	3622	3607	3584
湖南省	3817.22	3920.41	3980.3	4044.13	4036.45	4019.31	4055.03	3982.73	3935.21	3910.06	3883.41
广东省	6340.79	6279.22	6219.31	6183.23	6117.68	5965.95	5960.74	5870.48	5688.62	5471.72	5341.5
广西壮族自治区	2842	2841	2820	2795	2782	2768	2936	2903	2848	2799	2769
海南省	583.88	558.14	555.77	543.1	514.56	483.9	459.22	439.65	424.56	408.36	397.46
重庆市	1714.55	1717.52	1707.37	1696.94	1683.51	1633.14	1585.16	1539.95	1513	1492.43	1468.87
四川省	4872	4860	4847.01	4833	4817.31	4798.3	4785.47	4772.53	4756.62	4740	4731.1
贵州省	2023.2	1983.72	1946.65	1909.69	1864.21	1825.82	1792.8	1770.9	1841.92	1867.2	2280
云南省	2992.65	2998.89	2942.49	2962.25	2912.36	2881.9	2857.24	2765.85	2684.77	2638.37	2573.82
陕西省	2071.7	2073	2071	2067	2058	2061	2059	2074	2060	2039	2013
甘肃省	1553.84	1548.74	1535.69	1519.86	1504.97	1491.59	1500.26	1499.56	1488.63	1446.34	1414.76
青海省	326.97	324.28	321.41	317.3	314.21	310.89	309.18	307.65	303.26	301	298.56
宁夏回族自治区	375.9	369.2	362.2	357.2	351.3	344.5	339.6	326	328.5	303.9	309.5
新疆维吾尔自治区	1307.56	1263.11	1195.06	1135.24	1096.59	1010.44	953.34	894.65	866.15	847.58	830.42
	2017	1246.8	894.83	4206.66	1914.13	1424.9	2284.7	1488.53	2011.1	1372.65	4757.8	3796	4377.9	2805.74	2645.6	6560.6	6766.86	3610	3817.22	6340.79	2842	583.88	1714.55	4872	2023.2	2992.65	2071.7	1553.84	326.97	375.9	1307.56
	2016	1220.1	902.42	4223.95	1908.21	1474	2301.2	1501.73	2028.2	1365.24	4756.22	3760	4361.6	2797.03	2637.6	6649.7	6726.39	3633	3920.41	6279.22	2841	558.14	1717.52	4860	1983.72	2998.89	2073	1548.74	324.28	369.2	1263.11
	2015	1186.1	896.8	4212.5	1872.76	1463.7	2409.9	1480.6	2013.7	1361.51	4758.5	3733.65	4342.1	2768.41	2615.8	6632.5	6636.08	3658	3980.3	6219.31	2820	555.77	1707.37	4847.01	1946.65	2942.49	2071	1535.69	321.41	362.2	1195.06
	2014	1156.7	877.21	4202.66	1862.29	1485.4	2562.2	1447.17	2079.8	1365.63	4760.83	3714.15	4311	2648.51	2603.3	6606.5	6520.03	3687.5	4044.13	6183.23	2795	543.1	1696.94	4833	1909.69	2962.25	2067	1519.86	317.3	357.2	1135.24
	2013	1141	847.46	4183.93	1844.2	1408.2	2518.9	1415.43	2060.4	1368.91	4759.89	3708.73	4275.9	2555.86	2588.7	6580.4	6386.57	3692	4036.45	6117.68	2782	514.56	1683.51	4817.31	1864.21	2912.36	2058	1504.97	314.21	351.3	1096.59
	2012	1107.3	803.14	4085.74	1790.17	1304.9	2423.8	1355.9	2027.8	1115.5	4759.53	3691.24	4206.8	2568.93	2556	6554.3	6287.5	3687	4019.31	5965.95	2768	483.9	1633.14	4798.3	1825.82	2881.9	2061	1491.59	310.89	344.5	1010.44
	2011	1069.7	763.16	3962.42	1738.89	1249.3	2364.9	1337.78	1977.8	1104.33	4758.23	3674.11	4120.9	2459.99	2532.6	6485.6	6197.85	3672	4055.03	5960.74	2936	459.22	1585.16	4785.47	1792.8	2857.24	2059	1500.26	309.18	339.6	953.34
	2010	1031.6	728.7	3865.14	1685.9	1184.7	2317.5	1311.6	1932	1090.76	4754.68	3636.02	4050	2241.59	2498.8	6401.9	6041.56	3645	3982.73	5870.48	2903	439.65	1539.95	4772.53	1770.9	2765.85	2074	1499.56	307.65	326	894.65
	2009	998.3	677.13	3792.49	1630.6	1142.5	2277.1	1297.3	1877	1064.42	4726.54	3591.98	3988	2168.86	2445.2	6294.2	5948.78	3622	3935.21	5688.62	2848	424.56	1513	4756.62	1841.92	2684.77	2060	1488.63	303.26	328.5	866.15
	2008	980.9	647.32	3725.66	1614.1	1103.3	2198.2	1281.4	1852.4	1053.24	4700.96	3486.53	3916	2079.78	2404.5	6187.6	5835.45	3607	3910.06	5471.72	2799	408.36	1492.43	4740	1867.2	2638.37	2039	1446.34	301	303.9	847.58
	2007	942.7	613.93	3664.97	1595.65	1081.5	2180.7	1266.1	1827.6	909.08	4677.88	3405.01	3818	2015.33	2369.6	6081.4	5772.72	3584	3883.41	5341.5	2769	397.46	1468.87	4731.1	2280	2573.82	2013	1414.76	298.56	309.5	830.42

## Sheet: 废水（万吨）
省市	2017	2016	2015	2014	2013	2012	2011	2010	2009	2008	2007
北京市	-133188	-166419	-151733	-150714	-144580	-140274	-145469	-136415	-140813	-113259	-107817
天津市	-90790	-91534.4	-93008	-89361.4	-84210	-82813.2	-67146.9	-68196	-59647.4	-61229	-56928.2
河北省	-253685	-288795	-310568	-309824	-310921	-305774	-278551	-262543	-244989	-234697	-222914
山西省	-135057	-139291	-145252	-145033	-138030	-134298	-116132	-118299	-105875	-106911	-104594
内蒙古自治区	-104251	-104696	-110861	-111917	-106920	-102424	-100389	-92548	-73154.7	-70421	-60405.2
辽宁省	-237971	-228202	-260045	-262879	-234508	-238769	-232247	-218189	-217155	-212021	-220997
吉林省	-121464	-97073.3	-126908	-122171	-117703	-119509	-116162	-114431	-109715	-107781	-97857.8
黑龙江省	-138121	-138335	-148595	-149644	-153090	-162589	-150661	-118575	-110508	-110996	-108973
上海市	-211951	-220759	-224147	-221160	-222963	-219244	-214155	-248250	-230518	-223751	-226614
江苏省	-575196	-616624	-621303	-601158	-594359	-598211	-592774	-555500	-522329	-509701	-505598
浙江省	-453935	-430857	-433822	-418262	-419120	-420961	-420134	-394828	-365017	-350377	-338101
安徽省	-233838	-240666	-280626	-272313	-266234	-254329	-243265	-184700	-179701	-168670	-175327
福建省	-238279	-237016	-256868	-260579	-259098	-256263	-316178	-238502	-246013	-236269	-226998
江西省	-189362	-221092	-223232	-208289	-207138	-201190	-194432	-160661	-147081	-138909	-141267
山东省	-499884	-507591	-559908	-514423	-494570	-479100	-443331	-436372	-386731	-358911	-334255
河南省	-409107	-402055	-433487	-422832	-412582	-403668	-378785	-358679	-333980	-309193	-296467
湖北省	-272694	-274787	-313785	-301704	-294054	-290200	-293064	-270755	-265757	-258874	-246583
湖南省	-300563	-298757	-314107	-309960	-307227	-304214	-278811	-268110	-260278	-250331	-252073
广东省	-882020	-938261	-911523	-905082	-862471	-838551	-785586	-722978	-687429	-677352	-690887
广西壮族自治区	-198144	-193186	-220066	-219304	-225303	-245578	-222439	-312630	-305507	-345355	-319808
海南省	-44080.8	-44097.2	-39123.5	-39351.1	-36156.1	-37103.4	-35725.2	-36689	-37517.7	-36188	-35158.6
重庆市	-200677	-202061	-149799	-145822	-142535	-132430	-131450	-128113	-147069	-145113	-134240
四川省	-362438	-352826	-341607	-331277	-307648	-283657	-279852	-256095	-262709	-262343	-252962
贵州省	-118017	-100720	-112803	-110912	-93084.5	-91455.1	-77927.2	-60823	-59159.2	-55866	-55112.4
云南省	-185112	-181089	-173333	-157544	-156583	-154010	-147523	-91992	-87590.6	-83865	-83758.9
陕西省	-175955	-166565	-168122	-145785	-132169	-128749	-121815	-115673	-111219	-104883	-99348.2
甘肃省	-64513.9	-66324.7	-67071.5	-65973.2	-64969.5	-62813	-59231.7	-51241	-49270.2	-47470	-44335.3
青海省	-27115	-27275.1	-23662.8	-23001.2	-21953	-21994.5	-21291.5	-22609	-22170.9	-19997	-19948.5
宁夏回族自治区	-30734.8	-33948.7	-32024.6	-37277.2	-38528.4	-38948.1	-39432.4	-40653	-41336.5	-37948	-37213.4
新疆维吾尔自治区	-101291	-93906.9	-99952.1	-102748	-100720	-93810.5	-83328.5	-83690	-77183.6	-74700	-68617.3
	2017	-133188	-90790	-253685	-135057	-104251	-237971	-121464	-138121	-211951	-575196	-453935	-233838	-238279	-189362	-499884	-409107	-272694	-300563	-882020	-198144	-44080.8	-200677	-362438	-118017	-185112	-175955	-64513.9	-27115	-30734.8	-101291
	2016	-166419	-91534.4	-288795	-139291	-104696	-228202	-97073.3	-138335	-220759	-616624	-430857	-240666	-237016	-221092	-507591	-402055	-274787	-298757	-938261	-193186	-44097.2	-202061	-352826	-100720	-181089	-166565	-66324.7	-27275.1	-33948.7	-93906.9
	2015	-151733	-93008	-310568	-145252	-110861	-260045	-126908	-148595	-224147	-621303	-433822	-280626	-256868	-223232	-559908	-433487	-313785	-314107	-911523	-220066	-39123.5	-149799	-341607	-112803	-173333	-168122	-67071.5	-23662.8	-32024.6	-99952.1
	2014	-150714	-89361.4	-309824	-145033	-111917	-262879	-122171	-149644	-221160	-601158	-418262	-272313	-260579	-208289	-514423	-422832	-301704	-309960	-905082	-219304	-39351.1	-145822	-331277	-110912	-157544	-145785	-65973.2	-23001.2	-37277.2	-102748
	2013	-144580	-84210	-310921	-138030	-106920	-234508	-117703	-153090	-222963	-594359	-419120	-266234	-259098	-207138	-494570	-412582	-294054	-307227	-862471	-225303	-36156.1	-142535	-307648	-93084.5	-156583	-132169	-64969.5	-21953	-38528.4	-100720
	2012	-140274	-82813.2	-305774	-134298	-102424	-238769	-119509	-162589	-219244	-598211	-420961	-254329	-256263	-201190	-479100	-403668	-290200	-304214	-838551	-245578	-37103.4	-132430	-283657	-91455.1	-154010	-128749	-62813	-21994.5	-38948.1	-93810.5
	2011	-145469	-67146.9	-278551	-116132	-100389	-232247	-116162	-150661	-214155	-592774	-420134	-243265	-316178	-194432	-443331	-378785	-293064	-278811	-785586	-222439	-35725.2	-131450	-279852	-77927.2	-147523	-121815	-59231.7	-21291.5	-39432.4	-83328.5
	2010	-136415	-68196	-262543	-118299	-92548	-218189	-114431	-118575	-248250	-555500	-394828	-184700	-238502	-160661	-436372	-358679	-270755	-268110	-722978	-312630	-36689	-128113	-256095	-60823	-91992	-115673	-51241	-22609	-40653	-83690
	2009	-140813	-59647.4	-244989	-105875	-73154.7	-217155	-109715	-110508	-230518	-522329	-365017	-179701	-246013	-147081	-386731	-333980	-265757	-260278	-687429	-305507	-37517.7	-147069	-262709	-59159.2	-87590.6	-111219	-49270.2	-22170.9	-41336.5	-77183.6
	2008	-113259	-61229	-234697	-106911	-70421	-212021	-107781	-110996	-223751	-509701	-350377	-168670	-236269	-138909	-358911	-309193	-258874	-250331	-677352	-345355	-36188	-145113	-262343	-55866	-83865	-104883	-47470	-19997	-37948	-74700
	2007	-107817	-56928.2	-222914	-104594	-60405.2	-220997	-97857.8	-108973	-226614	-505598	-338101	-175327	-226998	-141267	-334255	-296467	-246583	-252073	-690887	-319808	-35158.6	-134240	-252962	-55112.4	-83758.9	-99348.2	-44335.3	-19948.5	-37213.4	-68617.3
	-2017	133188	90790	253685	135057	104251	237971	121464	138121	211951	575196	453935	233838	238279	189362	499884	409107	272694	300563	882020	198144	44080.8	200677	362438	118017	185112	175955	64513.9	27115	30734.8	101291
	-2016	166419	91534.4	288795	139291	104696	228202	97073.3	138335	220759	616624	430857	240666	237016	221092	507591	402055	274787	298757	938261	193186	44097.2	202061	352826	100720	181089	166565	66324.7	27275.1	33948.7	93906.9
	-2015	151733	93008	310568	145252	110861	260045	126908	148595	224147	621303	433822	280626	256868	223232	559908	433487	313785	314107	911523	220066	39123.5	149799	341607	112803	173333	168122	67071.5	23662.8	32024.6	99952.1
	-2014	150714	89361.4	309824	145033	111917	262879	122171	149644	221160	601158	418262	272313	260579	208289	514423	422832	301704	309960	905082	219304	39351.1	145822	331277	110912	157544	145785	65973.2	23001.2	37277.2	102748
	-2013	144580	84210	310921	138030	106920	234508	117703	153090	222963	594359	419120	266234	259098	207138	494570	412582	294054	307227	862471	225303	36156.1	142535	307648	93084.5	156583	132169	64969.5	21953	38528.4	100720
	-2012	140274	82813.2	305774	134298	102424	238769	119509	162589	219244	598211	420961	254329	256263	201190	479100	403668	290200	304214	838551	245578	37103.4	132430	283657	91455.1	154010	128749	62813	21994.5	38948.1	93810.5
	-2011	145469	67146.9	278551	116132	100389	232247	116162	150661	214155	592774	420134	243265	316178	194432	443331	378785	293064	278811	785586	222439	35725.2	131450	279852	77927.2	147523	121815	59231.7	21291.5	39432.4	83328.5
	-2010	136415	68196	262543	118299	92548	218189	114431	118575	248250	555500	394828	184700	238502	160661	436372	358679	270755	268110	722978	312630	36689	128113	256095	60823	91992	115673	51241	22609	40653	83690
	-2009	140813	59647.4	244989	105875	73154.7	217155	109715	110508	230518	522329	365017	179701	246013	147081	386731	333980	265757	260278	687429	305507	37517.7	147069	262709	59159.2	87590.6	111219	49270.2	22170.9	41336.5	77183.6
	-2008	113259	61229	234697	106911	70421	212021	107781	110996	223751	509701	350377	168670	236269	138909	358911	309193	258874	250331	677352	345355	36188	145113	262343	55866	83865	104883	47470	19997	37948	74700
	-2007	107817	56928.2	222914	104594	60405.2	220997	97857.8	108973	226614	505598	338101	175327	226998	141267	334255	296467	246583	252073	690887	319808	35158.6	134240	252962	55112.4	83758.9	99348.2	44335.3	19948.5	37213.4	68617.3

## Sheet: 生产总值GDP（亿）
省市	2017	2016	2015	2014	2013	2012	2011	2010	2009	2008	2007
北京市	28014.9	25669.1	23014.6	21330.8	19800.8	17879.4	16251.9	14113.6	12153	11115	9846.81
天津市	18549.2	17885.4	16538.2	15726.9	14442	12893.9	11307.3	9224.46	7521.85	6719.01	5252.76
河北省	34016.3	32070.5	29806.1	29421.2	28443	26575	24515.8	20394.3	17235.5	16012	13607.3
山西省	15528.4	13050.4	12766.5	12761.5	12665.2	12112.8	11237.5	9200.86	7358.31	7315.4	6024.45
内蒙古自治区	16096.2	18128.1	17831.5	17770.2	16916.5	15880.6	14359.9	11672	9740.25	8496.2	6423.18
辽宁省	23409.2	22246.9	28669	28626.6	27213.2	24846.4	22226.7	18457.3	15212.5	13668.6	11164.3
吉林省	14944.5	14776.8	14063.1	13803.1	13046.4	11939.2	10568.8	8667.58	7278.75	6426.1	5284.69
黑龙江省	15902.7	15386.1	15083.7	15039.4	14454.9	13691.6	12582	10368.6	8587	8314.37	7104
上海市	30633	28178.7	25123.5	23567.7	21818.2	20181.7	19195.7	17166	15046.5	14069.9	12494
江苏省	85869.8	77388.3	70116.4	65088.3	59753.4	54058.2	49110.3	41425.5	34457.3	30982	26018.5
浙江省	51768.3	47251.4	42886.5	40173	37756.6	34665.3	32318.8	27722.3	22990.3	21462.7	18753.7
安徽省	27018	24407.6	22005.6	20848.8	19229.3	17212	15300.6	12359.3	10062.8	8851.66	7360.92
福建省	32182.1	28810.6	25979.8	24055.8	21868.5	19701.8	17560.2	14737.1	12236.5	10823	9248.53
江西省	20006.3	18499	16723.8	15714.6	14410.2	12948.9	11702.8	9451.26	7655.18	6971.05	5800.25
山东省	72634.1	68024.5	63002.3	59426.6	55230.3	50013.2	45361.8	39169.9	33896.7	30933.3	25776.9
河南省	44552.8	40471.8	37002.2	34938.2	32191.3	29599.3	26931	23092.4	19480.5	18018.5	15012.5
湖北省	35478.1	32665.4	29550.2	27379.2	24791.8	22250.5	19632.3	15967.6	12961.1	11328.9	9333.4
湖南省	33903	31551.4	28902.2	27037.3	24621.7	22154.2	19669.6	16038	13059.7	11555	9439.6
广东省	89705.2	80854.9	72812.6	67809.9	62474.8	57067.9	53210.3	46013.1	39482.6	36796.7	31777
广西壮族自治区	18523.3	18317.6	16803.1	15672.9	14449.9	13035.1	11720.9	9569.85	7759.16	7021	5823.41
海南省	4462.54	4053.2	3702.76	3500.72	3177.56	2855.54	2522.66	2064.5	1654.21	1503.06	1254.17
重庆市	19424.7	17740.6	15717.3	14262.6	12783.3	11409.6	10011.4	7925.58	6530.01	5793.66	4676.13
四川省	36980.2	32934.5	30053.1	28536.7	26392.1	23872.8	21026.7	17185.5	14151.3	12601.2	10562.4
贵州省	13540.8	11776.7	10502.6	9266.39	8086.86	6852.2	5701.84	4602.16	3912.68	3561.56	2884.11
云南省	16376.3	14788.4	13619.2	12814.6	11832.3	10309.5	8893.12	7224.18	6169.75	5692.12	4772.52
陕西省	21898.8	19399.6	18021.9	17689.9	16205.5	14453.7	12512.3	10123.5	8169.8	7314.58	5757.29
甘肃省	7459.9	7200.37	6790.32	6836.82	6330.69	5650.2	5020.37	4120.75	3387.56	3166.82	2703.98
青海省	2624.83	2572.49	2417.05	2303.32	2122.06	1893.54	1670.44	1350.43	1081.27	1018.62	797.35
宁夏回族自治区	3443.56	3168.59	2911.77	2752.1	2577.57	2341.29	2102.21	1689.65	1353.31	1203.92	919.11
新疆维吾尔自治区	10882	9649.7	9324.8	9273.46	8443.84	7505.31	6610.05	5437.47	4277.05	4183.21	3523.16
	2017	28014.9	18549.2	34016.3	15528.4	16096.2	23409.2	14944.5	15902.7	30633	85869.8	51768.3	27018	32182.1	20006.3	72634.1	44552.8	35478.1	33903	89705.2	18523.3	4462.54	19424.7	36980.2	13540.8	16376.3	21898.8	7459.9	2624.83	3443.56	10882
	2016	25669.1	17885.4	32070.5	13050.4	18128.1	22246.9	14776.8	15386.1	28178.7	77388.3	47251.4	24407.6	28810.6	18499	68024.5	40471.8	32665.4	31551.4	80854.9	18317.6	4053.2	17740.6	32934.5	11776.7	14788.4	19399.6	7200.37	2572.49	3168.59	9649.7
	2015	23014.6	16538.2	29806.1	12766.5	17831.5	28669	14063.1	15083.7	25123.5	70116.4	42886.5	22005.6	25979.8	16723.8	63002.3	37002.2	29550.2	28902.2	72812.6	16803.1	3702.76	15717.3	30053.1	10502.6	13619.2	18021.9	6790.32	2417.05	2911.77	9324.8
	2014	21330.8	15726.9	29421.2	12761.5	17770.2	28626.6	13803.1	15039.4	23567.7	65088.3	40173	20848.8	24055.8	15714.6	59426.6	34938.2	27379.2	27037.3	67809.9	15672.9	3500.72	14262.6	28536.7	9266.39	12814.6	17689.9	6836.82	2303.32	2752.1	9273.46
	2013	19800.8	14442	28443	12665.2	16916.5	27213.2	13046.4	14454.9	21818.2	59753.4	37756.6	19229.3	21868.5	14410.2	55230.3	32191.3	24791.8	24621.7	62474.8	14449.9	3177.56	12783.3	26392.1	8086.86	11832.3	16205.5	6330.69	2122.06	2577.57	8443.84
	2012	17879.4	12893.9	26575	12112.8	15880.6	24846.4	11939.2	13691.6	20181.7	54058.2	34665.3	17212	19701.8	12948.9	50013.2	29599.3	22250.5	22154.2	57067.9	13035.1	2855.54	11409.6	23872.8	6852.2	10309.5	14453.7	5650.2	1893.54	2341.29	7505.31
	2011	16251.9	11307.3	24515.8	11237.5	14359.9	22226.7	10568.8	12582	19195.7	49110.3	32318.8	15300.6	17560.2	11702.8	45361.8	26931	19632.3	19669.6	53210.3	11720.9	2522.66	10011.4	21026.7	5701.84	8893.12	12512.3	5020.37	1670.44	2102.21	6610.05
	2010	14113.6	9224.46	20394.3	9200.86	11672	18457.3	8667.58	10368.6	17166	41425.5	27722.3	12359.3	14737.1	9451.26	39169.9	23092.4	15967.6	16038	46013.1	9569.85	2064.5	7925.58	17185.5	4602.16	7224.18	10123.5	4120.75	1350.43	1689.65	5437.47
	2009	12153	7521.85	17235.5	7358.31	9740.25	15212.5	7278.75	8587	15046.5	34457.3	22990.3	10062.8	12236.5	7655.18	33896.7	19480.5	12961.1	13059.7	39482.6	7759.16	1654.21	6530.01	14151.3	3912.68	6169.75	8169.8	3387.56	1081.27	1353.31	4277.05
	2008	11115	6719.01	16012	7315.4	8496.2	13668.6	6426.1	8314.37	14069.9	30982	21462.7	8851.66	10823	6971.05	30933.3	18018.5	11328.9	11555	36796.7	7021	1503.06	5793.66	12601.2	3561.56	5692.12	7314.58	3166.82	1018.62	1203.92	4183.21
	2007	9846.81	5252.76	13607.3	6024.45	6423.18	11164.3	5284.69	7104	12494	26018.5	18753.7	7360.92	9248.53	5800.25	25776.9	15012.5	9333.4	9439.6	31777	5823.41	1254.17	4676.13	10562.4	2884.11	4772.52	5757.29	2703.98	797.35	919.11	3523.16

## Sheet: 能源消耗总量（万吨标准煤）
省市	2017	2016	2015	2014	2013	2012	2011	2010	2009	2008	2007
北京市	7132.84	6961.7	6852.55	6831.23	6723.9	6564.1	6397.3	6359.49	6008.6	5786.2	5747.7
天津市	8011.04	8244.68	8260.13	8145.06	7881.83	7325.56	6781.35	6084.89	5242.55	4805.21	4431.08
河北省	30385.9	29794.4	29395.4	29320.2	29664.4	28762.5	28075	26201.4	25418.8	24321.9	23585.1
山西省	20057.2	19400.6	19383.5	19862.8	20273.5	15803.3	14992.6	13820.5	12885.9	14664.4	14619.8
内蒙古自治区	19915	19457	18927.1	18309.1	1768137	19785.7	18736.9	16820.3	15343.5	13960.9	12723.2
辽宁省	20251.3	19861.4	20522.1	20585.7	20499.6	22313.9	21492.1	19856.4	18172.5	16925.7	15757.9
吉林省	8015.3	8014.1	8141.9	8559.8	8645.4	9028.3	8886.9	8172.8	7553.4	7100.1	6465.9
黑龙江省	12535.6	12280.5	12126.2	11954.9	11853.3	12757.8	12118.5	11139.3	10466.7	9979.4	9374
上海市	11859	11712.4	11387.4	11084.6	11345.7	11015.3	10927.6	10671.4	10050.1	9894.52	9374.6
江苏省	31430.4	31053.9	30235.3	29863	29205.4	28849.8	27589	25773.7	23709.3	22232.2	20948
浙江省	21030	20275.6	19610	18826	18640	18076.2	17827.3	16865.3	15566.9	15106.9	14524.1
安徽省	13051.9	12695	12332	12011..02	11696.4	11015	10251.9	9414	8895.9	7939	7269.2
福建省	12890	12357.8	12180	12109.7	11189.9	10479.4	9980.23	9189.42	8353.67	7734.2	7109.26
江西省	8995.34	8747.18	8440.34	8055.4	7582.9	7148.3	6847.1	6280.55	5812.5	5382.96	5052.5
山东省	38683.7	38722.8	37945.4	35362.6	34234.9	32686.1	31211.8	34323.4	32225.9	30480.2	29172.8
河南省	22944	23117	23161	22890	21909	20920	20462	18964	19751	18976	17838
湖北省	17150	16850	16404	16320	15703	17675	16579	15138	13708	12845	12143
湖南省	16171.3	15804.4	15468.6	15316.8	17561.5	16744.1	16160.9	14852.2	13831	12355.3	10796.5
广东省	31677	30729.9	29386.7	28669.6	27666.4	26763.9	26223.6	24594.9	23943.4	22671.8	21427.3
广西壮族自治区	10458.5	10092.4	9760.65	9515.34	9100.37	8530.55	8005.79	7379.23	6592.74	6054.22	5588.61
海南省	2103.13	2006.12	1937.77	1819.93	1720.33	1633.74	1549.29	1314.66	1232.52	1135.33	1057
重庆市	8448.93	8271.97	8068.14	7693.96	7253.91	6798.25	6426.95	5810.82	5124.82	4706.65	4508.4
四川省	20874.4	20362.1	19888.1	19879	19212	20575	19696	17892	16322	15145	14214
贵州省	10482.2	10226.9	9948.48	9708.78	9298.54	9878.38	9067.85	8175.43	7566.33	7083.99	6799.72
云南省	11091	10655.9	10356.6	10454.8	10072.1	10433.7	9540.28	8674.17	8032.06	7510.82	7132.63
陕西省	12536.5	12120.1	11715.9	11222.5	10610.5	9914.53	9107.48	8287.63	8043.6	7219.35	6639.48
甘肃省	7538.33	7333.62	7522.85	7521.45	7286.72	6893.76	6393.69	5829.85	5398	5264.8	5031.35
青海省	4202.46	4110.51	4134.11	3991.7	3768.16	3475.88	3145.28	2814.57	2573.44	2497.74	2295.91
宁夏回族自治区	6488.7	5591.8	5404.7	4946.1	4780.5	4496.7	4254.1	3628.1	3338.9	3182.8	3033
新疆维吾尔自治区	17391.7	16302	15651.2	14926.1	13631.8	11293.7	9474.46	7915.18	7525.56	7069.39	6575.92
	2017	7132.84	8011.04	30385.9	20057.2	19915	20251.3	8015.3	12535.6	11859	31430.4	21030	13051.9	12890	8995.34	38683.7	22944	17150	16171.3	31677	10458.5	2103.13	8448.93	20874.4	10482.2	11091	12536.5	7538.33	4202.46	6488.7	17391.7
	2016	6961.7	8244.68	29794.4	19400.6	19457	19861.4	8014.1	12280.5	11712.4	31053.9	20275.6	12695	12357.8	8747.18	38722.8	23117	16850	15804.4	30729.9	10092.4	2006.12	8271.97	20362.1	10226.9	10655.9	12120.1	7333.62	4110.51	5591.8	16302
	2015	6852.55	8260.13	29395.4	19383.5	18927.1	20522.1	8141.9	12126.2	11387.4	30235.3	19610	12332	12180	8440.34	37945.4	23161	16404	15468.6	29386.7	9760.65	1937.77	8068.14	19888.1	9948.48	10356.6	11715.9	7522.85	4134.11	5404.7	15651.2
	2014	6831.23	8145.06	29320.2	19862.8	18309.1	20585.7	8559.8	11954.9	11084.6	29863	18826	12011..02	12109.7	8055.4	35362.6	22890	16320	15316.8	28669.6	9515.34	1819.93	7693.96	19879	9708.78	10454.8	11222.5	7521.45	3991.7	4946.1	14926.1
	2013	6723.9	7881.83	29664.4	20273.5	1768137	20499.6	8645.4	11853.3	11345.7	29205.4	18640	11696.4	11189.9	7582.9	34234.9	21909	15703	17561.5	27666.4	9100.37	1720.33	7253.91	19212	9298.54	10072.1	10610.5	7286.72	3768.16	4780.5	13631.8
	2012	6564.1	7325.56	28762.5	15803.3	19785.7	22313.9	9028.3	12757.8	11015.3	28849.8	18076.2	11015	10479.4	7148.3	32686.1	20920	17675	16744.1	26763.9	8530.55	1633.74	6798.25	20575	9878.38	10433.7	9914.53	6893.76	3475.88	4496.7	11293.7
	2011	6397.3	6781.35	28075	14992.6	18736.9	21492.1	8886.9	12118.5	10927.6	27589	17827.3	10251.9	9980.23	6847.1	31211.8	20462	16579	16160.9	26223.6	8005.79	1549.29	6426.95	19696	9067.85	9540.28	9107.48	6393.69	3145.28	4254.1	9474.46
	2010	6359.49	6084.89	26201.4	13820.5	16820.3	19856.4	8172.8	11139.3	10671.4	25773.7	16865.3	9414	9189.42	6280.55	34323.4	18964	15138	14852.2	24594.9	7379.23	1314.66	5810.82	17892	8175.43	8674.17	8287.63	5829.85	2814.57	3628.1	7915.18
	2009	6008.6	5242.55	25418.8	12885.9	15343.5	18172.5	7553.4	10466.7	10050.1	23709.3	15566.9	8895.9	8353.67	5812.5	32225.9	19751	13708	13831	23943.4	6592.74	1232.52	5124.82	16322	7566.33	8032.06	8043.6	5398	2573.44	3338.9	7525.56
	2008	5786.2	4805.21	24321.9	14664.4	13960.9	16925.7	7100.1	9979.4	9894.52	22232.2	15106.9	7939	7734.2	5382.96	30480.2	18976	12845	12355.3	22671.8	6054.22	1135.33	4706.65	15145	7083.99	7510.82	7219.35	5264.8	2497.74	3182.8	7069.39
	2007	5747.7	4431.08	23585.1	14619.8	12723.2	15757.9	6465.9	9374	9374.6	20948	14524.1	7269.2	7109.26	5052.5	29172.8	17838	12143	10796.5	21427.3	5588.61	1057	4508.4	14214	6799.72	7132.63	6639.48	5031.35	2295.91	3033	6575.92

## Sheet: 资本形成额
	2017年	2016年	2015年	2014年	2013年	2012年	2011年	2010年	2009年	2008年
北京市	10946.3	10074.1	8490	8309.4	7989.6	7409.6	6683.61	6097.1	5256.2	4301.55
天津市	10467.18	10582.5	9864.66	9424.12	8794.19	7991.04	7295.84	6022.02	4749.96	3503.43
河北省	19083.16	18636.52	17352.07	17362.37	16386.2	15244.6	13890.37	11037.4	9264.8	8368.99
山西省	7154.7	9464.33	9269.94	9249.74	9168.96	8223.85	7251.38	6341.3	4910.7	4023.54
内蒙古	10298.3	12524.02	14036.48	13755.2	12039.04	13442.07	11014.63	9020.4	7495.42	5721.74
辽宁省	10127.5	9681.8	12856.8	17769.7	17253	15752.2	14174.6	11710.6	9567.4	8675.7
吉林省	9980.1	10152.9	10965.4	10330.1	9708.1	9136.2	8206.9	7192.1	6074.5	5415.3
黑龙江	9735	9360.3	9765.3	9441.5	9432.3	8143.7	6887.46	5630.8	5027.8	3849.13
上海市	12193.11	11321.19	10183.55	9348.66	8850.67	8123.51	8134.04	7727.82	7052.4	6390.45
江苏省	37353.35	33123.3	31813.01	30892.99	29899.48	28098.77	25739.54	21740.39	18029.88	15398.06
浙江省	22764.48	21393.84	18879.28	17827.25	17125.33	15460.74	14743.55	12950.46	10607.33	9326.26
安徽省	13723.44	12198.84	11312.33	10905.76	10018.25	8855.77	7725.04	6171.54	4914.15	4319.15
福建省	18509.31	16332.83	15142.82	14177.73	12804.67	11304.77	10074.75	8022.95	6819.66	5975.76
江西省	10025.14	9253.63	8412.41	7996.76	7326.75	6576.86	6048.7	4897.35	4210.07	3799.57
山东省	36412.57	34637.26	33560.45	31582.57	30053.76	27539.02	25199.13	21932.09	18447.1	15867.79
河南省	31047.7	29560.1	28253.1	27244.4	24830	22060	19166.59	15977.4	13304.1	10885.3
湖北省	20853.6	18786.27	17791.4	16450.59	14545.35	12808.67	11239.27	8684.17	6968	5831.36
湖南省	17585.44	16074.47	15249.9	14637.45	13943.28	12348.35	10809.81	8728.01	6764.58	5656.93
广东省	39657.52	34647.09	31602.03	29850.09	27019.94	23698.87	21689.12	18226.6	15378.86	12590.33
广西	9364.5	12363.85	11524.47	10864.54	10197.57	9484.95	10087.62	7974.75	5825.96	4114.1
海南省	2815.7	2577.14	2317.08	2599.1	2326.57	2009.88	1497.01	1185.4	914.2	805.46
重庆市	10380.7	9551.6	8438	7754.99	6984.76	6341.4	5757.51	4576.6	3818.61	3975.83
四川省	18021.18	16165.27	14806.21	14426.45	13562.06	12496	11067.68	9219.92	7720.13	6574.63
贵州省	9356.5	8195	7104.2	6114.3	5261.41	4164.4	3229.3	2575.3	2100.5	1750.7
云南省	15487	13821.88	12606.9	11678.64	9955.27	8576.36	7138.91	5578.57	3756.61	3017.36
西藏	1376.1	1162.8	1032	1052.1	899.07	708.7	542.57	565.5	380.6	313.81
陕西省	14414.8	12907.7	11888.3	11982.1	11038.44	9915.2	8487.32	6834.3	5447.2	4598.06
甘肃省	3804.55	4875.11	4503.9	4201.26	3823.82	3337.94	2904	2343.52	1915.97	1621.28
青海省	3897	3565.5	3374.1	3004.44	2519.08	1719.3	1399.66	1086.99	798.24	643.19
宁夏	3806.87	3827.85	3637.76	3119.55	2347.69	2098.97	1764.5	1570.54	1308.83	968.45
新疆	10852.08	8670.1	8818.66	8315.69	7222.39	5818.92	4184.46	3371.22	2549.75	2301.5
中国	363955	329138	312836	302717	282073	255240	233327	196653	162118	138243
2017年	10946.3	10467.18	19083.16	7154.7	10298.3	10127.5	9980.1	9735	12193.11	37353.35	22764.48	13723.44	18509.31	10025.14	36412.57	31047.7	20853.6	17585.44	39657.52	9364.5	2815.7	10380.7	18021.18	9356.5	15487	1376.1	14414.8	3804.55	3897	3806.87	10852.08	363955
2016年	10074.1	10582.5	18636.52	9464.33	12524.02	9681.8	10152.9	9360.3	11321.19	33123.3	21393.84	12198.84	16332.83	9253.63	34637.26	29560.1	18786.27	16074.47	34647.09	12363.85	2577.14	9551.6	16165.27	8195	13821.88	1162.8	12907.7	4875.11	3565.5	3827.85	8670.1	329138
2015年	8490	9864.66	17352.07	9269.94	14036.48	12856.8	10965.4	9765.3	10183.55	31813.01	18879.28	11312.33	15142.82	8412.41	33560.45	28253.1	17791.4	15249.9	31602.03	11524.47	2317.08	8438	14806.21	7104.2	12606.9	1032	11888.3	4503.9	3374.1	3637.76	8818.66	312836
2014年	8309.4	9424.12	17362.37	9249.74	13755.2	17769.7	10330.1	9441.5	9348.66	30892.99	17827.25	10905.76	14177.73	7996.76	31582.57	27244.4	16450.59	14637.45	29850.09	10864.54	2599.1	7754.99	14426.45	6114.3	11678.64	1052.1	11982.1	4201.26	3004.44	3119.55	8315.69	302717
2013年	7989.6	8794.19	16386.2	9168.96	12039.04	17253	9708.1	9432.3	8850.67	29899.48	17125.33	10018.25	12804.67	7326.75	30053.76	24830	14545.35	13943.28	27019.94	10197.57	2326.57	6984.76	13562.06	5261.41	9955.27	899.07	11038.44	3823.82	2519.08	2347.69	7222.39	282073
2012年	7409.6	7991.04	15244.6	8223.85	13442.07	15752.2	9136.2	8143.7	8123.51	28098.77	15460.74	8855.77	11304.77	6576.86	27539.02	22060	12808.67	12348.35	23698.87	9484.95	2009.88	6341.4	12496	4164.4	8576.36	708.7	9915.2	3337.94	1719.3	2098.97	5818.92	255240
2011年	6683.61	7295.84	13890.37	7251.38	11014.63	14174.6	8206.9	6887.46	8134.04	25739.54	14743.55	7725.04	10074.75	6048.7	25199.13	19166.59	11239.27	10809.81	21689.12	10087.62	1497.01	5757.51	11067.68	3229.3	7138.91	542.57	8487.32	2904	1399.66	1764.5	4184.46	233327
2010年	6097.1	6022.02	11037.4	6341.3	9020.4	11710.6	7192.1	5630.8	7727.82	21740.39	12950.46	6171.54	8022.95	4897.35	21932.09	15977.4	8684.17	8728.01	18226.6	7974.75	1185.4	4576.6	9219.92	2575.3	5578.57	565.5	6834.3	2343.52	1086.99	1570.54	3371.22	196653
2009年	5256.2	4749.96	9264.8	4910.7	7495.42	9567.4	6074.5	5027.8	7052.4	18029.88	10607.33	4914.15	6819.66	4210.07	18447.1	13304.1	6968	6764.58	15378.86	5825.96	914.2	3818.61	7720.13	2100.5	3756.61	380.6	5447.2	1915.97	798.24	1308.83	2549.75	162118
2008年	4301.55	3503.43	8368.99	4023.54	5721.74	8675.7	5415.3	3849.13	6390.45	15398.06	9326.26	4319.15	5975.76	3799.57	15867.79	10885.3	5831.36	5656.93	12590.33	4114.1	805.46	3975.83	6574.63	1750.7	3017.36	313.81	4598.06	1621.28	643.19	968.45	2301.5	138243

## Sheet: 工业废气总量（亿立方米）
省市	2017	2016	2015	2014	2013	2012	2011	2010	2009	2008	2007
北京市			3676	3569.2	3692.2	3263.7	4896.5	4750	4408	4316	5146
天津市			8355	8800	8080	9032.2	8919.3	7686	5983	6005	5506
河北省			78570	72732.3	79121.3	67647.4	77184.9	56324	50779	37558	48036
山西省	36320	30344.8	33721	36024.7	41276	38124.3	42195.2	35190	23693	23180	21429
内蒙古自治区	34638.8	30319.5	35855	36116.5	31128.4	28132.7	30062.8	27488	24844	20190	18200
辽宁省	50501.9	32804.3	34017	34527.5	29443.5	31917	31700.8	26955	25211	40219	23946
吉林省			10524	9450.7	9803.6	10316.3	10636.7	8240	7124	6155	5730
黑龙江省	10443.9	9599	10843	12091.2	10622	10444.6	10377	10111	9977	7796	7283
上海市	13867	12669	12802	13007.4	13344.1	13361.3	13704.3	12969	10059	10436	9591
江苏省			57883	59652.7	49797.3	48623.3	48182.5	31213	27432	25245	23585
浙江省	31310	22185	26841	26958.3	24564.8	23967.3	24790.3	20434	18860	17633	17467
安徽省	31443.6	25367	29187.8	29232.6	28335.4	29645	30410.8	17849	15273	15749	13254
福建省			17204	18383.3	16183.2	14739.3	14972.9	13507	10497	9150	9153
江西省	15065	15162	17055	15613.4	15573.8	14814.1	16102	9812	8286	7456	6103
山东省			56808	52095.3	47159.8	45420.2	50451.7	43837	35127	33505	31341
河南省	29439.6	29810.2	36286	39628.7	37665.3	35001.9	40790.9	22709	22186	20264	18890
湖北省	20176	29519	23643	21701.8	19986.9	19512.5	22840.8	13865	12523	11558	10373
湖南省			15320	16050.5	17276.4	15887.5	16778.5	14673	10973	9249	8762
广东省	30923	38846	30547	29793.8	28433.7	27078.2	31464.9	24092	22682	20510	16939
广西壮族自治区	14158.1	13485	16773	18631.3	21369.4	27610.7	29852.6	14520	13184	11643	12724
海南省			2338.7	2638.2	4721.1	1960.3	1675.5	1360	1353	1345	1115
重庆市	9596.58	12161.2	9916.95	9289.6	9532.44	8359.9	9121.1	10943	12587	7351	7617
四川省			16538	20053.7	19760.6	21909.6	23171.8	20107	13410	12997	22970
贵州省			18288	23207.9	24466.5	14311.6	10820.4	10192	7786	6842	10356
云南省	15630.8	16810.9	15549	16664.1	15958.1	14955.2	17545	10978	9484	8316	8082
陕西省	19455.8	16288.4	17303	16542.5	16279.5	14767.4	15704.3	13510	11032	9706	6469
甘肃省	9006.63	10639.4	13293	12290.3	12676.7	13899.7	12891.9	6252	6314	5685	5818
青海省			5405	6439.4	5620.6	5507.6	5226.3	3952	3308	3237	2492
宁夏回族自治区	11348	12533	8760	10717	8909.2	9324.5	10055.9	16324	4701	4403	3981
新疆维吾尔自治区	17945.8	14300.6	20087	22116.1	18464.5	15869.9	11868	9310	6975	6154	5797
			2015	-3676	-8355	-78570	-33721	-35855	-34017	-10524	-10843	-12802	-57883	-26841	-29187.8	-17204	-17055	-56808	-36286	-23643	-15320	-30547	-16773	-2338.7	-9916.95	-16538	-18288	-15549	-17303	-13293	-5405	-8760	-20087
			2014	-3569.2	-8800	-72732.3	-36024.7	-36116.5	-34527.5	-9450.7	-12091.2	-13007.4	-59652.7	-26958.3	-29232.6	-18383.3	-15613.4	-52095.3	-39628.7	-21701.8	-16050.5	-29793.8	-18631.3	-2638.2	-9289.6	-20053.7	-23207.9	-16664.1	-16542.5	-12290.3	-6439.4	-10717	-22116.1
			2013	-3692.2	-8080	-79121.3	-41276	-31128.4	-29443.5	-9803.6	-10622	-13344.1	-49797.3	-24564.8	-28335.4	-16183.2	-15573.8	-47159.8	-37665.3	-19986.9	-17276.4	-28433.7	-21369.4	-4721.1	-9532.44	-19760.6	-24466.5	-15958.1	-16279.5	-12676.7	-5620.6	-8909.2	-18464.5
			2012	-3263.7	-9032.2	-67647.4	-38124.3	-28132.7	-31917	-10316.3	-10444.6	-13361.3	-48623.3	-23967.3	-29645	-14739.3	-14814.1	-45420.2	-35001.9	-19512.5	-15887.5	-27078.2	-27610.7	-1960.3	-8359.9	-21909.6	-14311.6	-14955.2	-14767.4	-13899.7	-5507.6	-9324.5	-15869.9
			2011	-4896.5	-8919.3	-77184.9	-42195.2	-30062.8	-31700.8	-10636.7	-10377	-13704.3	-48182.5	-24790.3	-30410.8	-14972.9	-16102	-50451.7	-40790.9	-22840.8	-16778.5	-31464.9	-29852.6	-1675.5	-9121.1	-23171.8	-10820.4	-17545	-15704.3	-12891.9	-5226.3	-10055.9	-11868
			2010	-4750	-7686	-56324	-35190	-27488	-26955	-8240	-10111	-12969	-31213	-20434	-17849	-13507	-9812	-43837	-22709	-13865	-14673	-24092	-14520	-1360	-10943	-20107	-10192	-10978	-13510	-6252	-3952	-16324	-9310
			2009	-4408	-5983	-50779	-23693	-24844	-25211	-7124	-9977	-10059	-27432	-18860	-15273	-10497	-8286	-35127	-22186	-12523	-10973	-22682	-13184	-1353	-12587	-13410	-7786	-9484	-11032	-6314	-3308	-4701	-6975
			2008	-4316	-6005	-37558	-23180	-20190	-40219	-6155	-7796	-10436	-25245	-17633	-15749	-9150	-7456	-33505	-20264	-11558	-9249	-20510	-11643	-1345	-7351	-12997	-6842	-8316	-9706	-5685	-3237	-4403	-6154
			2007	-5146	-5506	-48036	-21429	-18200	-23946	-5730	-7283	-9591	-23585	-17467	-13254	-9153	-6103	-31341	-18890	-10373	-8762	-16939	-12724	-1115	-7617	-22970	-10356	-8082	-6469	-5818	-2492	-3981	-5797

## Sheet: 煤炭消耗（万吨）
省市	2017	2016	2015	2014	2013	2012	2011	2010	2009	2008	2007
北京市	490.46	847.62	1165.18	1736.54	2019.23	2270	2366	2634.62	2664.7	2747.73	2984.67
天津市	3875.61	4230.16	4538.83	5027.28	5278.67	5298	5262	4806.79	4119.65	3972.77	3926.7
河北省	25436	28105.7	28943.1	29635.5	31663.3	31359	30792	27464.7	26515.8	24418.6	24548.5
山西省	32170.5	35621	37115.1	37587.4	36636.5	34551	33479	29865.1	27761.9	28372.7	29203.5
内蒙古自治区	38595.5	36675.3	36499.8	36466	34915.7	36620	34684	27004	24047.3	22241.8	18531.5
辽宁省	17587.2	16943.7	17336.4	18002.3	18132.8	18219	18054	16908.4	16032.5	15346.7	15224.3
吉林省	9354.54	9416.84	9805.31	10379.3	10413.7	11083	11035	9582.66	8588.91	8367.42	7846.56
黑龙江省	14469	14034.4	13432.9	13595.5	13266.8	13965	13200	12219.1	11050.1	11203.9	9852.64
上海市	4576.61	4625.62	4728.13	4895.78	5681.19	5703	6142	5875.52	5305.17	5463.91	5259.53
江苏省	27132.6	28048.1	27209.1	26912.6	27946.1	27762	27364	23100.5	21003	20736.7	19951.8
浙江省	13589.5	13948.5	13826.1	13824.4	14161.3	14374	14776	13949.9	13276.2	13040.9	13024.1
安徽省	17302.5	15728.7	15671.3	15787	15665.1	14704	14538	13375.7	12666.4	11377.1	9783.74
福建省	7544.55	6826.5	7659.94	8198.3	8078.64	8485	8714	7026.24	7109.25	6595.88	6117.15
江西省	7761.3	7617.59	7698.24	7477.31	7254.69	6802	6988	6246.24	5356.11	5267.45	5169.99
山东省	38164.7	40939.2	40926.9	39561.7	37683.4	40233	38921	37327.9	34795.2	34389.6	31702.8
河南省	26935.7	23226.5	23719.9	24249.9	25058.1	25240	28374	26050	24445.4	23867.5	23171
湖北省	11777	11685.9	11765.9	11887.8	12166.7	15799	15805	13470.1	11099.8	10196.1	10534.6
湖南省	12400	11443.5	11142.3	10899.5	11223.8	12084	13006	11323.3	10751.4	10169	10277.4
广东省	16181.5	16135.3	16587.3	17013.7	17106.8	17634	18439	15983.6	13647.3	13298.2	12594
广西壮族自治区	6613.32	6517.77	6046.71	6796.51	7344.11	7264	7033	6206.82	5199.11	4676.33	4772.14
海南省	1023.4	1015.31	1071.92	1018.3	1008.78	931	815	647.2	536.89	471.95	414.08
重庆市	5776.9	5674.37	6047.19	6095.78	5794.47	6750	7189	6396.9	5781.72	5272.73	4078.69
四川省	7855.9	8869.49	9288.9	11045.4	11678.5	11872	11454	11520.4	12147.4	10727.4	9450.11
贵州省	13409.8	13642.8	12833.5	13117.6	13650.7	13328	12085	10908.1	10912.5	9732.18	10630.4
云南省	7111.89	7461.18	7712.85	8674.67	9783.09	9850	9664	9349.4	8885.61	7915.69	7620.45
陕西省	24053.7	19670.8	18373.6	18375.3	17248	15774	13318	11638.5	9496.5	8941.31	7893.75
甘肃省	6360.81	6377.52	6557.06	6715.87	6541.07	6558	6303	5389.57	4478.5	4682.87	4455.19
青海省	1816.72	1962.43	1508.12	1816.51	2073.15	1859	1508	1270.68	1309.54	1316.45	1058.19
宁夏回族自治区	9325.4	8665.09	8907.37	8857	8533.51	8055	7947	5764.92	4780.86	4286.97	4135
新疆维吾尔自治区	20369.9	18985	17359.3	16088	14205.5	12028	9745	8106.35	7417.71	5708.56	4943.69
	2017	490.46	3875.61	25436	32170.5	38595.5	17587.2	9354.54	14469	4576.61	27132.6	13589.5	17302.5	7544.55	7761.3	38164.7	26935.7	11777	12400	16181.5	6613.32	1023.4	5776.9	7855.9	13409.8	7111.89	24053.7	6360.81	1816.72	9325.4	20369.9
	2016	847.62	4230.16	28105.7	35621	36675.3	16943.7	9416.84	14034.4	4625.62	28048.1	13948.5	15728.7	6826.5	7617.59	40939.2	23226.5	11685.9	11443.5	16135.3	6517.77	1015.31	5674.37	8869.49	13642.8	7461.18	19670.8	6377.52	1962.43	8665.09	18985
	2015	1165.18	4538.83	28943.1	37115.1	36499.8	17336.4	9805.31	13432.9	4728.13	27209.1	13826.1	15671.3	7659.94	7698.24	40926.9	23719.9	11765.9	11142.3	16587.3	6046.71	1071.92	6047.19	9288.9	12833.5	7712.85	18373.6	6557.06	1508.12	8907.37	17359.3
	2014	1736.54	5027.28	29635.5	37587.4	36466	18002.3	10379.3	13595.5	4895.78	26912.6	13824.4	15787	8198.3	7477.31	39561.7	24249.9	11887.8	10899.5	17013.7	6796.51	1018.3	6095.78	11045.4	13117.6	8674.67	18375.3	6715.87	1816.51	8857	16088
	2013	2019.23	5278.67	31663.3	36636.5	34915.7	18132.8	10413.7	13266.8	5681.19	27946.1	14161.3	15665.1	8078.64	7254.69	37683.4	25058.1	12166.7	11223.8	17106.8	7344.11	1008.78	5794.47	11678.5	13650.7	9783.09	17248	6541.07	2073.15	8533.51	14205.5
	2012	2270	5298	31359	34551	36620	18219	11083	13965	5703	27762	14374	14704	8485	6802	40233	25240	15799	12084	17634	7264	931	6750	11872	13328	9850	15774	6558	1859	8055	12028
	2011	2366	5262	30792	33479	34684	18054	11035	13200	6142	27364	14776	14538	8714	6988	38921	28374	15805	13006	18439	7033	815	7189	11454	12085	9664	13318	6303	1508	7947	9745
	2010	2634.62	4806.79	27464.7	29865.1	27004	16908.4	9582.66	12219.1	5875.52	23100.5	13949.9	13375.7	7026.24	6246.24	37327.9	26050	13470.1	11323.3	15983.6	6206.82	647.2	6396.9	11520.4	10908.1	9349.4	11638.5	5389.57	1270.68	5764.92	8106.35
	2009	2664.7	4119.65	26515.8	27761.9	24047.3	16032.5	8588.91	11050.1	5305.17	21003	13276.2	12666.4	7109.25	5356.11	34795.2	24445.4	11099.8	10751.4	13647.3	5199.11	536.89	5781.72	12147.4	10912.5	8885.61	9496.5	4478.5	1309.54	4780.86	7417.71
	2008	2747.73	3972.77	24418.6	28372.7	22241.8	15346.7	8367.42	11203.9	5463.91	20736.7	13040.9	11377.1	6595.88	5267.45	34389.6	23867.5	10196.1	10169	13298.2	4676.33	471.95	5272.73	10727.4	9732.18	7915.69	8941.31	4682.87	1316.45	4286.97	5708.56
	2007	2984.67	3926.7	24548.5	29203.5	18531.5	15224.3	7846.56	9852.64	5259.53	19951.8	13024.1	9783.74	6117.15	5169.99	31702.8	23171	10534.6	10277.4	12594	4772.14	414.08	4078.69	9450.11	10630.4	7620.45	7893.75	4455.19	1058.19	4135	4943.69

## Sheet: 二氧化硫（万吨）
地区	2017	2016	2015年	2014年	2013年	2012年	2011年	2010年	2009年	2008年	2007年
北京市	-20085.4	-33210	-71171.7	-78906	-87041.6	-93849.4	-97883.3	-115050	-118794	-123000	-151661
天津市	-55643.9	-70614.1	-185900	-209200	-216832	-224521	-230900	-235150	-236700	-240000	-244700
河北省	-602366	-789444	-1.10837e+06	-1.1899e+06	-1.2847e+06	-1.3412e+06	-1.41213e+06	-1233780	-1.25346e+06	-1345000	-1.49248e+06
山西省	-573078	-686444	-1.12064e+06	-1.20823e+06	-1.25543e+06	-1301755	-1.39905e+06	-1249201	-1.26843e+06	-1308000	-1.38672e+06
内蒙古自治区	-546255	-625742	-1.23095e+06	-1.31244e+06	-1.35869e+06	-1.38493e+06	-1.4094e+06	-1394100	-1.3988e+06	-1431000	-1.4558e+06
辽宁省	-389710	-507695	-968767	-994597	-1.02704e+06	-1.05871e+06	-1.12617e+06	-1022207	-1.05142e+06	-1131000	-1.23384e+06
吉林省	-166109	-188066	-362928	-372256	-381453	-403482	-413191	-356310	-363005	-378000	-398977
黑龙江省	-293659	-338221	-456331	-472248	-489094	-514300	-521896	-490164	-490383	-506000	-515369
上海市	-18502.2	-74245.8	-170844	-188149	-215848	-228218	-240102	-358100	-378908	-446000	-497818
江苏省	-410690	-570116	-835059	-904741	-941679	-991967	-1.0538e+06	-1050488	-1.07415e+06	-1130000	-1.21806e+06
浙江省	-190468	-268385	-537826	-574012	-593364	-625766	-662048	-678342	-701330	-741000	-797027
安徽省	-235419	-281567	-480073	-492966	-501349	-519589	-529474	-532076	-538424	-556000	-571701
福建省	-133891	-189257	-337882	-355957	-361003	-371251	-389175	-409051	-419656	-429000	-445658
江西省	-215464	-276888	-528065	-534415	-557704	-567687	-584061	-557072	-564222	-583000	-620989
山东省	-739121	-1.13452e+06	-1.52567e+06	-1.59024e+06	-1.64497e+06	-1.74881e+06	-1.8274e+06	-1537818	-1.5903e+06	-1692000	-1.82215e+06
河南省	-286317	-413623	-1.14425e+06	-1.19818e+06	-1.25398e+06	-1.27591e+06	-1.3705e+06	-1338701	-1.355e+06	-1452000	-1.5639e+06
湖北省	-220060	-285603	-551358	-583759	-599353	-622367	-665640	-632582	-643761	-670000	-707575
湖南省	-214585	-346766	-595473	-623689	-641321	-644959	-685530	-801311	-811502	-840000	-904289
广东省	-276774	-353693	-678341	-730147	-761896	-799223	-847728	-1050508	-1.07049e+06	-1136000	-1.20302e+06
广西壮族自治区	-177318	-201064	-421199	-466589	-471987	-504123	-521023	-903826	-890495	-925000	-973844
海南省	-14271.5	-16957.6	-32300.1	-32563.9	-32414.2	-34136.9	-32572.4	-28810	-22031.2	-22000	-25599.7
重庆市	-253381	-288338	-495802	-526944	-547686	-564777	-586929	-719404	-746092	-782000	-826200
四川省	-389143	-488269	-717584	-796402	-816706	-864440	-902006	-1130952	-1.1353e+06	-1148000	-1.17875e+06
贵州省	-687465	-647064	-852964	-925787	-986423	-1.04109e+06	-1104284	-1148830	-1.17549e+06	-1236000	-1.37507e+06
云南省	-384449	-526209	-583739	-636683	-663091	-672216	-691226	-500702	-499307	-502000	-533700
陕西省	-279359	-318012	-735017	-780954	-806152	-843755	-916839	-778649	-804408	-889000	-927209
甘肃省	-258811	-271976	-570621	-575649	-561981	-572489	-623902	-551785	-500306	-502000	-523250
青海省	-92416.7	-113693	-150766	-154276	-156694	-153853	-156602	-143431	-135698	-135000	-133923
宁夏回族自治区	-207520	-236859	-357596	-377056	-389712	-406633	-410385	-310752	-314245	-348000	-369776
新疆维吾尔自治区	-418180	-480687	-778330	-852981	-829431	-796128	-763055	-588487	-589900	-585000	-579937
	2017年	-20085.4	-55643.9	-602366	-573078	-546255	-389710	-166109	-293659	-18502.2	-410690	-190468	-235419	-133891	-215464	-739121	-286317	-220060	-214585	-276774	-177318	-14271.5	-253381	-389143	-687465	-384449	-279359	-258811	-92416.7	-207520	-418180
	2016年	-33210	-70614.1	-789444	-686444	-625742	-507695	-188066	-338221	-74245.8	-570116	-268385	-281567	-189257	-276888	-1.13452e+06	-413623	-285603	-346766	-353693	-201064	-16957.6	-288338	-488269	-647064	-526209	-318012	-271976	-113693	-236859	-480687
	2015年	-71171.7	-185900	-1.10837e+06	-1.12064e+06	-1.23095e+06	-968767	-362928	-456331	-170844	-835059	-537826	-480073	-337882	-528065	-1.52567e+06	-1.14425e+06	-551358	-595473	-678341	-421199	-32300.1	-495802	-717584	-852964	-583739	-735017	-570621	-150766	-357596	-778330
	2014年	-78906	-209200	-1.1899e+06	-1.20823e+06	-1.31244e+06	-994597	-372256	-472248	-188149	-904741	-574012	-492966	-355957	-534415	-1.59024e+06	-1.19818e+06	-583759	-623689	-730147	-466589	-32563.9	-526944	-796402	-925787	-636683	-780954	-575649	-154276	-377056	-852981
	2013年	-87041.6	-216832	-1.2847e+06	-1.25543e+06	-1.35869e+06	-1.02704e+06	-381453	-489094	-215848	-941679	-593364	-501349	-361003	-557704	-1.64497e+06	-1.25398e+06	-599353	-641321	-761896	-471987	-32414.2	-547686	-816706	-986423	-663091	-806152	-561981	-156694	-389712	-829431
	2012年	-93849.4	-224521	-1.3412e+06	-1301755	-1.38493e+06	-1.05871e+06	-403482	-514300	-228218	-991967	-625766	-519589	-371251	-567687	-1.74881e+06	-1.27591e+06	-622367	-644959	-799223	-504123	-34136.9	-564777	-864440	-1.04109e+06	-672216	-843755	-572489	-153853	-406633	-796128
	2011年	-97883.3	-230900	-1.41213e+06	-1.39905e+06	-1.4094e+06	-1.12617e+06	-413191	-521896	-240102	-1.0538e+06	-662048	-529474	-389175	-584061	-1.8274e+06	-1.3705e+06	-665640	-685530	-847728	-521023	-32572.4	-586929	-902006	-1104284	-691226	-916839	-623902	-156602	-410385	-763055
	2010年	-115050	-235150	-1233780	-1249201	-1394100	-1022207	-356310	-490164	-358100	-1050488	-678342	-532076	-409051	-557072	-1537818	-1338701	-632582	-801311	-1050508	-903826	-28810	-719404	-1130952	-1148830	-500702	-778649	-551785	-143431	-310752	-588487
	2009年	-118794	-236700	-1.25346e+06	-1.26843e+06	-1.3988e+06	-1.05142e+06	-363005	-490383	-378908	-1.07415e+06	-701330	-538424	-419656	-564222	-1.5903e+06	-1.355e+06	-643761	-811502	-1.07049e+06	-890495	-22031.2	-746092	-1.1353e+06	-1.17549e+06	-499307	-804408	-500306	-135698	-314245	-589900
	2008年	-123000	-240000	-1345000	-1308000	-1431000	-1131000	-378000	-506000	-446000	-1130000	-741000	-556000	-429000	-583000	-1692000	-1452000	-670000	-840000	-1136000	-925000	-22000	-782000	-1148000	-1236000	-502000	-889000	-502000	-135000	-348000	-585000
	2007年	-151661	-244700	-1.49248e+06	-1.38672e+06	-1.4558e+06	-1.23384e+06	-398977	-515369	-497818	-1.21806e+06	-797027	-571701	-445658	-620989	-1.82215e+06	-1.5639e+06	-707575	-904289	-1.20302e+06	-973844	-25599.7	-826200	-1.17875e+06	-1.37507e+06	-533700	-927209	-523250	-133923	-369776	-579937
	2017年	20085.4	55643.9	602366	573078	546255	389710	166109	293659	18502.2	410690	190468	235419	133891	215464	739121	286317	220060	214585	276774	177318	14271.5	253381	389143	687465	384449	279359	258811	92416.7	207520	418180
	2016年	33210	70614.1	789444	686444	625742	507695	188066	338221	74245.8	570116	268385	281567	189257	276888	1.13452e+06	413623	285603	346766	353693	201064	16957.6	288338	488269	647064	526209	318012	271976	113693	236859	480687
	2015年	71171.7	185900	1.10837e+06	1.12064e+06	1.23095e+06	968767	362928	456331	170844	835059	537826	480073	337882	528065	1.52567e+06	1.14425e+06	551358	595473	678341	421199	32300.1	495802	717584	852964	583739	735017	570621	150766	357596	778330
	2014年	78906	209200	1.1899e+06	1.20823e+06	1.31244e+06	994597	372256	472248	188149	904741	574012	492966	355957	534415	1.59024e+06	1.19818e+06	583759	623689	730147	466589	32563.9	526944	796402	925787	636683	780954	575649	154276	377056	852981
	2013年	87041.6	216832	1.2847e+06	1.25543e+06	1.35869e+06	1.02704e+06	381453	489094	215848	941679	593364	501349	361003	557704	1.64497e+06	1.25398e+06	599353	641321	761896	471987	32414.2	547686	816706	986423	663091	806152	561981	156694	389712	829431
	2012年	93849.4	224521	1.3412e+06	1301755	1.38493e+06	1.05871e+06	403482	514300	228218	991967	625766	519589	371251	567687	1.74881e+06	1.27591e+06	622367	644959	799223	504123	34136.9	564777	864440	1.04109e+06	672216	843755	572489	153853	406633	796128
	2011年	97883.3	230900	1.41213e+06	1.39905e+06	1.4094e+06	1.12617e+06	413191	521896	240102	1.0538e+06	662048	529474	389175	584061	1.8274e+06	1.3705e+06	665640	685530	847728	521023	32572.4	586929	902006	1104284	691226	916839	623902	156602	410385	763055
	2010年	115050	235150	1233780	1249201	1394100	1022207	356310	490164	358100	1050488	678342	532076	409051	557072	1537818	1338701	632582	801311	1050508	903826	28810	719404	1130952	1148830	500702	778649	551785	143431	310752	588487
	2009年	118794	236700	1.25346e+06	1.26843e+06	1.3988e+06	1.05142e+06	363005	490383	378908	1.07415e+06	701330	538424	419656	564222	1.5903e+06	1.355e+06	643761	811502	1.07049e+06	890495	22031.2	746092	1.1353e+06	1.17549e+06	499307	804408	500306	135698	314245	589900
	2008年	123000	240000	1345000	1308000	1431000	1131000	378000	506000	446000	1130000	741000	556000	429000	583000	1692000	1452000	670000	840000	1136000	925000	22000	782000	1148000	1236000	502000	889000	502000	135000	348000	585000
	2007年	151661	244700	1.49248e+06	1.38672e+06	1.4558e+06	1.23384e+06	398977	515369	497818	1.21806e+06	797027	571701	445658	620989	1.82215e+06	1.5639e+06	707575	904289	1.20302e+06	973844	25599.7	826200	1.17875e+06	1.37507e+06	533700	927209	523250	133923	369776	579937
