# Supplementary material for: Intertemporal environmental efficiency assessment in China: A new network-based dynamic super-efficiency measure
Source: PLoS One. 2023 Aug 31;18(8):e0290896. doi: 10.1371/journal.pone.0290896 (PMC10470937; doi:10.1371/journal.pone.0290896)
Supplement: S2 Data — (XLS) [file pone.0290896.s002.xls]

## Sheet: Sheet1
		效率值		super score						super efficiency																														Overall		rank
							&	Province	&	2008		&	2009		&	2010		&	2011		&	2012		&	2013		&	2014		&	2015		&	2016		&	2017		&
1		1		1.01995	4		&	Beijing	&	1.02246	4	&	1.02158	3	&	1.02187	2	&	1.02012	4	&	1.02053	3	&	1.01618	3	&	1.02067	2	&	1.0211	2	&	1.0177	6	&	1.01732	4	&	1.01995	&	4	\\
2		1		1.01567	6		&	Tianjin	&	1.01137	7	&	1.01663	5	&	1.01697	5	&	1.01866	5	&	1.01396	6	&	1.01381	5	&	1.01647	5	&	1.01652	5	&	1.01947	4	&	1.01281	6	&	1.01567	&	6	\\
3		0.937434		0.937434	22		&	Hebei	&	0.880503	25	&	0.929131	21	&	0.911482	24	&	0.895084	26	&	0.902912	26	&	0.931889	24	&	0.935414	23	&	1	19	&	0.987926	17	&	1	13	&	0.937434	&	22	\\
6		0.966803		0.966803	20		&	Liaoning	&	1	14	&	1	12	&	1	14	&	1	12	&	1	12	&	1	13	&	0.989116	18	&	0.953856	23	&	0.881445	29	&	0.843609	29	&	0.966803	&	20	\\
9		1		1.00433	10	East	&	Shanghai	&	1.01158	6	&	1.00837	8	&	1.00732	8	&	1.00612	8	&	1.00449	9	&	1	14	&	1	13	&	1.001	11	&	1.00056	12	&	1.0039	10	&	1.00433	&	10	\\
10		1		1.06011	1		&	Jiangsu	&	1.04226	1	&	1.04922	1	&	1.05342	1	&	1.05955	1	&	1.0623	1	&	1.06748	1	&	1.06945	1	&	1.06868	1	&	1.06289	1	&	1.0659	1	&	1.06011	&	1	\\
11		0.992577		0.992577	13		&	Zhejiang	&	0.990908	16	&	0.972218	17	&	0.967311	18	&	1	13	&	1	13	&	1	12	&	1	12	&	1	15	&	1	13	&	0.995337	18	&	0.992577	&	13	\\
13		0.979429		0.979429	17		&	Fujian	&	0.947017	17	&	0.947915	18	&	0.958146	19	&	0.948879	20	&	1	14	&	1	15	&	1	14	&	1	16	&	0.992336	16	&	1	14	&	0.979429	&	17	\\
15		1		1.02051	3		&	Shandong	&	1.03129	2	&	1.02585	2	&	1.02112	3	&	1.02423	3	&	1.01938	4	&	1.01592	4	&	1.01426	6	&	1.01446	6	&	1.02332	3	&	1.01529	5	&	1.02051	&	3	\\
19		1		1.02316	2		&	Guangdong	&	1.02328	3	&	1.01969	4	&	1.01745	4	&	1.0261	2	&	1.02547	2	&	1.02045	2	&	1.0201	3	&	1.01893	3	&	1.03091	2	&	1.02924	2	&	1.02316	&	2	\\
21		1		1.01634	5		&	Hainan	&	1.01521	5	&	1.01537	6	&	1.01597	6	&	1.01606	6	&	1.01672	5	&	1.00944	6	&	1.01819	4	&	1.01774	4	&	1.01814	5	&	1.02056	3	&	1.01634	&	5	\\ \hline
4		0.854852		0.854852	30		&	Shanxi	&	0.843608	28	&	0.863304	28	&	0.858695	28	&	0.859054	30	&	0.864492	30	&	0.889081	30	&	0.846798	30	&	0.851828	30	&	0.858195	30	&	0.813462	30	&	0.854852	&	30	\\
7		0.992327		0.992327	14		&	Jilin	&	1	13	&	1	14	&	0.998915	15	&	0.975105	19	&	0.983215	19	&	0.996931	18	&	1	17	&	1	13	&	1	14	&	0.969105	20	&	0.992327	&	14	\\
8		0.926354		0.926354	23		&	Heilongjiang	&	0.92049	21	&	0.92937	20	&	0.932215	21	&	0.926556	21	&	0.935898	22	&	0.950597	22	&	0.928722	24	&	0.922295	25	&	0.910803	24	&	0.906591	25	&	0.926354	&	23	\\
12		1		1.00697	7	Central	&	Anhui	&	1.00611	9	&	1.00597	9	&	1.0087	7	&	1.00614	7	&	1.00804	7	&	1.00782	7	&	1.00902	8	&	1.00648	7	&	1.00696	7	&	1.00449	9	&	1.00697	&	7	\\
14		1		1.00322	11		&	Jiangxi	&	1.00151	12	&	1.00352	11	&	1.00504	9	&	1.00364	10	&	1.00383	11	&	1.00007	10	&	1.0029	10	&	1.00293	10	&	1.0033	9	&	1.00544	7	&	1.00322	&	11	\\
16		0.976193		0.976193	18		&	Henan	&	0.889047	23	&	0.885989	25	&	1	13	&	1	14	&	1	15	&	1	16	&	1	15	&	1	17	&	0.986889	18	&	1	15	&	0.976193	&	18	\\
17		0.942448		0.942448	21		&	Hubei	&	0.886642	24	&	0.896679	24	&	0.908623	25	&	0.911714	22	&	0.926144	23	&	0.954607	21	&	0.963996	21	&	1	14	&	0.976073	20	&	1	16	&	0.942448	&	21	\\
18		0.914827		0.914827	25		&	Hunan	&	0.869975	26	&	0.877085	27	&	0.884173	26	&	0.901533	25	&	0.910276	24	&	0.919846	26	&	0.928467	25	&	0.944645	24	&	0.941277	23	&	0.97099	19	&	0.914827	&	25	\\ \hline
5		1		1.00495	9		&	Inner Mongolia	&	1.008	8	&	1.00892	7	&	1.00334	11	&	1.00344	11	&	1.00385	10	&	1.00373	9	&	1.012	7	&	1.00441	9	&	1.00098	10	&	1.00082	12	&	1.00495	&	9	\\
20		0.915704		0.915704	24		&	Guangxi	&	0.841293	30	&	0.858526	29	&	0.856339	29	&	0.90755	24	&	0.938205	21	&	0.949283	23	&	0.952451	22	&	0.955456	22	&	0.952336	22	&	0.945602	22	&	0.915704	&	24	\\
22		1		1.00059	12		&	Chongqing	&	1.00157	11	&	1	13	&	1	12	&	1	15	&	1	16	&	1.00002	11	&	1.00024	11	&	1.00096	12	&	1.00074	11	&	1.00236	11	&	1.00059	&	12	\\
23		0.878686		0.878686	28		&	Sichuan	&	0.842418	29	&	0.88084	26	&	0.863593	27	&	0.873629	28	&	0.88744	28	&	0.897737	28	&	0.883017	29	&	0.886853	29	&	0.883783	28	&	0.887555	27	&	0.878686	&	28	\\
24		0.876603		0.876603	29	West	&	Guizhou	&	0.853677	27	&	0.848431	30	&	0.852012	30	&	0.865985	29	&	0.873034	29	&	0.893182	29	&	0.888344	28	&	0.902368	27	&	0.903941	25	&	0.885051	28	&	0.876603	&	29	\\
25		0.904304		0.904304	27		&	Yunnan	&	0.907241	22	&	0.911863	23	&	0.912219	23	&	0.893173	27	&	0.89754	27	&	0.909515	27	&	0.900385	26	&	0.9074	26	&	0.885973	27	&	0.917728	23	&	0.904304	&	27	\\
26		0.981384		0.981384	15		&	Shaanxi	&	0.928494	19	&	0.944764	19	&	0.945294	20	&	1	16	&	1	17	&	1	17	&	1	16	&	1	18	&	0.995289	15	&	1	17	&	0.981384	&	15	\\
27		0.97155		0.97155	19		&	Gansu	&	0.932111	18	&	0.984549	16	&	0.984739	17	&	0.984604	18	&	0.98558	18	&	0.98634	19	&	0.984341	19	&	0.982294	20	&	0.983314	19	&	0.907626	24	&	0.97155	&	19	\\
28		1		1.005	8		&	Qinghai	&	1.00474	10	&	1.00491	10	&	1.00459	10	&	1.00486	9	&	1.00505	8	&	1.00517	8	&	1.00547	9	&	1.00512	8	&	1.00492	8	&	1.00516	8	&	1.005	&	8	\\
29		0.980086		0.980086	16		&	Ningxia	&	0.996142	15	&	0.993484	15	&	0.995227	16	&	0.99627	17	&	0.970896	20	&	0.975543	20	&	0.968704	20	&	0.966332	21	&	0.974574	21	&	0.963689	21	&	0.980086	&	16	\\
30		0.906503		0.906503	26		&	Xinjiang	&	0.921006	20	&	0.915483	22	&	0.91519	22	&	0.911509	23	&	0.909737	25	&	0.922069	25	&	0.896191	27	&	0.894799	28	&	0.890045	26	&	0.889003	26	&	0.906503	&	26	\\

## Sheet: Sheet2
				2008	2009	2010	2011	2012	2013	2014	2015	2016	2017
		East	Avg.	0.997807	1.00054	0.999189	1.00134	1.00598	1.00683	1.00761	1.01021	1.00315	1.00036
			Max	1.04226	1.04922	1.05342	1.05955	1.0623	1.06748	1.06945	1.06868	1.06289	1.0659
			Min	0.880503	0.929131	0.911482	0.895084	0.902912	0.931889	0.935414	0.953856	0.881445	0.843609
			S.D.	0.0441306	0.0344191	0.0373295	0.0420638	0.0367477	0.0299878	0.0303214	0.025763	0.0433025	0.0529258
		Central	Avg.	0.927173	0.932741	0.949544	0.947968	0.953987	0.96487	0.959987	0.966022	0.960438	0.95876
			Max	1.00611	1.00597	1.0087	1.00614	1.00804	1.00782	1.00902	1.00648	1.00696	1.00544
			Min	0.843608	0.863304	0.858695	0.859054	0.864492	0.889081	0.846798	0.851828	0.858195	0.813462
			S.D.	0.0617012	0.0573518	0.0570783	0.052156	0.0492446	0.0409672	0.0527332	0.0522875	0.0497439	0.0630096
		West	Avg.	0.930608	0.94107	0.939322	0.949184	0.951939	0.958418	0.953741	0.95509	0.952354	0.945872
			Max	1.008	1.00892	1.00459	1.00486	1.00505	1.00517	1.012	1.00512	1.00492	1.00516
			Min	0.841293	0.848431	0.852012	0.865985	0.873034	0.893182	0.883017	0.886853	0.883783	0.885051
			S.D.	0.0626198	0.0582581	0.0594093	0.0552682	0.0494896	0.043177	0.049518	0.0459924	0.0487095	0.0482052
				-0.00343596	-0.0083297	0.0102226	-0.00121554	0.00204798	0.00645181	0.0062462	0.0109319	0.00808412	0.0128882
east	2008	2009	2010	2011	2012	2013	2014	2015	2016	2017
Beijing	4	3	2	4	3	3	2	2	6	4
Tianjin	7	5	5	5	6	5	5	5	4	6
Hebei	25	21	24	26	26	24	23	19	17	13
Liaoning	14	12	14	12	12	13	18	23	29	29
Shanghai	6	8	8	8	9	14	13	11	12	10
Jiangsu	1	1	1	1	1	1	1	1	1	1
Zhejiang	16	17	18	13	13	12	12	15	13	18
Fujian	17	18	19	20	14	15	14	16	16	14
Shandong	2	2	3	3	4	4	6	6	3	5
Guangdong	3	4	4	2	2	2	3	3	2	2
Hainan	5	6	6	6	5	6	4	4	5	3
mean
central
Shanxi	28	28	28	30	30	30	30	30	30	30
Jilin	13	14	15	19	19	18	17	13	14	20
Heilongjiang	21	20	21	21	22	22	24	25	24	25
Anhui	9	9	7	7	7	7	8	7	7	9
Jiangxi	12	11	9	10	11	10	10	10	9	7
Henan	23	25	13	14	15	16	15	17	18	15
Hubei	24	24	25	22	23	21	21	14	20	16
Hunan	26	27	26	25	24	26	25	24	23	19
mean
west
Inner Mongolia	8	7	11	11	10	9	7	9	10	12
Guangxi	30	29	29	24	21	23	22	22	22	22
Chongqing	11	13	12	15	16	11	11	12	11	11
Sichuan	29	26	27	28	28	28	29	29	28	27
Guizhou	27	30	30	29	29	29	28	27	25	28
Yunnan	22	23	23	27	27	27	26	26	27	23
Shaanxi	19	19	20	16	17	17	16	18	15	17
Gansu	18	16	17	18	18	19	19	20	19	24
Qinghai	10	10	10	9	8	8	9	8	8	8
Ningxia	15	15	16	17	20	20	20	21	21	21
Xinjiang	20	22	22	23	25	25	27	28	26	26
平均值	20	22	22	23	8	25	27	28	26	26
	10	10	10	9	5.53534	8	9	8	8	8
	3.76663	4.26468	4.26468	5.01871		6.20484	6.41775	7.1894	6.57647	7.01338
					y		全国
slacks	x				0.0173104			2008	2009	2010	2011	2012	2013	2014	2015	2016	2017
	0.0466968	0.151301	0.0180593	0.102766	0.0149018	0.0432869	Energy	0.0466968	0.0398951	0.0359963	0.0439539	0.0429034	0.000533249	0.0371932	0.0254399	0.0300705	0.0397617
	0.0398951	0.129541	0.0178376	0.0933228	0.0184052	0.0329695	SO2	0.151301	0.129541	0.116002	0.090149	0.0902253	0.0903282	0.0908346	0.0798704	0.0875469	0.132153
	0.0359963	0.116002	0.0220548	0.0883299	0.0156537	0.0219656	waste water	0.0180593	0.0178376	0.0220548	0.0242561	0.0144987	0.0152074	0.00986761	0.00796921	0.00523373	0.0033735
	0.0439539	0.090149	0.0242561	0.0828955	0.00589539	0.0229677	labor	0.102766	0.0933228	0.0883299	0.0828955	0.0721926	0.0692622	0.0577323	0.0474259	0.0413793	0.0356341
	0.0429034	0.0902253	0.0144987	0.0721926	0.00259636	0.0234285	capital	0.0173104	0.0149018	0.0184052	0.0156537	0.00589539	0.00259636	0.00398594	0.00608954	0.0162152	0.0162737
	0.000533249	0.0903282	0.0152074	0.0692622	0.00398594	0.0217757	GDP	0.0432869	0.0329695	0.0219656	0.0229677	0.0234285	0.0217757	0.0243847	0.0222942	0.0268579	0.0302404
	0.0371932	0.0908346	0.00986761	0.0577323	0.00608954	0.0243847
	0.0254399	0.0798704	0.00796921	0.0474259	0.0162152	0.0222942
	0.0300705	0.0875469	0.00523373	0.0413793	0.0162737	0.0268579
	0.0397617	0.132153	0.0033735	0.0356341		0.0302404
1370.31								2007	2008	2009	2010	2011	2012	2013	2014	2015	2016	2017
252672							links+	0.0254574	0.0306952	0.0305318	0.0275039	0.0215174	0.0179568	0.0171837	0.0205902	0.0265831	0.0517242	0.0336815
11871.3							links-	0.00306514	0.00376538	0.00462913	0.00510087	0.00346763	0.00268106	0.00449266	0.00616078	0.00651922	0.00345603	0.00419404
604.943
1236.49
203155
11866.6
559.091
1188.19
175048
15446.5
538.304
1303.78
161802
18538.8
511.997
1332.25
154707
11839
450.728
941.939
145659							East
12782.1								2008	2009	2010	2011	2012	2013	2014	2015	2016	2017
434.01							Energy	0.0922289	0.0760351	0.0786344	0.079649	0.0709569	0	0.0717337	0.0048881	0.038675	0.0429413
1247.56							SO2	0.117894	0.0894565	0.0879488	0.0807639	0.0657902	0.0724215	0.0455082	0.013191	0.0686925	0.0871075
141491							waste water	0.0303267	0.0369635	0.0408301	0.0551852	0.00480062	0.0113323	0	0	0	0
8704.03							labor	0.0847263	0.0704702	0.111575	0.0960966	0.0508172	0.0524675	0.00649724	0	0.0154533	0.00817818
363.09							capital	-4.12349e-13	0.00500862	0.0064306	0.000379468	0	0	0	0.0142133	0.0787583	0.0716882
916.03							GDP	0.0207149	0.0106864	0	0	0	0	0.00543288	0.0072397	0.0355302	0.0488305
119276
7075.54
299.479
1104.09
97839.5
4767.86
264.915
1454.51
95790.9
2884.02
229.48
								2007	2008	2009	2010	2011	2012	2013	2014	2015	2016	2017
						East	links+	0.00271465	0.0108075	0.0128507	0.000703103	0	0.000620839	0	0.0217682	0.0527557	0.0394762	0.0540364
							links-	0.00644465	0	4.55647e-13	0	0.00118966	-6.27882e-14	-9.01423e-14	1.3449e-12	3.05143e-13	0.009327	1.36487e-12
						Central	links+	0.0520045	0.0541562	0.0561327	0.0524449	0.0393085	0.0286245	0.0288013	0.0307962	0.0405345	0.12321	0.0631157
							links-	3.0313e-13	4.37825e-14	3.22888e-13	0	0.000273789	0	4.779e-13	6.02216e-13	0	0	6.07567e-13
						West	links+	0.0489818	0.0614097	0.0586393	0.056404	0.0455189	0.0404972	0.0380782	0.0384283	0.0381405	0.0727288	0.0461784
							links-	0.00735284	0.0125513	0.0154304	0.0170029	0.0108475	0.00893686	0.0149755	0.0205359	0.0217307	0.00737477	0.0139801
							Central
								2008	2009	2010	2011	2012	2013	2014	2015	2016	2017
							Energy	0.0996325	0.0899367	0.076659	0.0947832	0.0873753	0.00147677	0.0656203	0.056001	0.0553402	0.063215
							SO2	0.273299	0.246786	0.176028	0.16787	0.156928	0.143981	0.154912	0.143635	0.133422	0.192088
							waste water	0.0112325	0.0131329	0.0288202	0.034499	0.0326102	0.0321513	0.016271	0.00920941	0.00466285	0.00097222
							labor	0.198162	0.205471	0.141557	0.143999	0.143596	0.133072	0.110718	0.0706206	0.0578849	0.0438728
							capital	0.0466018	0.0342739	0.0416064	0.0348567	0.00889374	0.00155912	0.012556	0.0145368	0.0186235	0.0315293
							GDP	0.103901	0.084366	0.0393886	0.0527327	0.0483321	0.0442096	0.0518159	0.0404386	0.0425408	0.0583425
								2007	2008	2009	2010	2011	2012	2013	2014	2015	2016	2017
							links+	0.0520045	0.0541562	0.0561327	0.0524449	0.0393085	0.0286245	0.0288013	0.0307962	0.0405345	0.12321	0.0631157
							links-	3.0313e-13	4.37825e-14	3.22888e-13	0	0.000273789	0	4.779e-13	6.02216e-13	0	0	6.07567e-13
							West
								2008	2009	2010	2011	2012	2013	2014	2015	2016	2017
							Energy	0.054274	0.0441367	0.0381748	0.0539153	0.0598778	0.000892101	0.0543924	0.0509548	0.0519219	0.0802244
							SO2	0.303457	0.255961	0.259012	0.171775	0.187754	0.194535	0.201691	0.185192	0.193888	0.307953
							waste water	0.0441344	0.0385596	0.0406753	0.0374934	0.0275122	0.0272483	0.0248003	0.0229775	0.0161294	0.0119215
							labor	0.194389	0.160622	0.169282	0.15481	0.137617	0.133696	0.130209	0.124882	0.104032	0.0966343
							capital	0.0299626	0.027672	0.0345992	0.0323689	0.0154374	0.00856702	0.00553024	0.00482653	0.00746015	0.00153543
							GDP	0.0740426	0.0550181	0.0528296	0.0465796	0.0516077	0.0485018	0.0498644	0.0496545	0.0510463	0.0452292
								2007	2008	2009	2010	2011	2012	2013	2014	2015	2016	2017
							links+	0.0489818	0.0614097	0.0586393	0.056404	0.0455189	0.0404972	0.0380782	0.0384283	0.0381405	0.0727288	0.0461784
							links-	0.00735284	0.0125513	0.0154304	0.0170029	0.0108475	0.00893686	0.0149755	0.0205359	0.0217307	0.00737477	0.0139801

## Sheet: Sheet3
Hebei	0.344471	0.34048	0	0.236538	0	0.0120166	0.272423	0.210367	0	0.0529528	0	0	0.275973	0.242073	0.000462762	0.186821	0	0	0.317374	0.298659	0.00979107	0.213506	0	0	0.283827	0.263161	0.0192025	0.203269	0	0	0	0.289686	0.0453292	0.20987	0	0	0.286935	0.182033	0	0.0259889	0	0.0217315	0	0	0	0	0	0	8.00986e-13
Liaoning	0	0	0	0	0	0	0	0	0	0	0	0	0	0	0	0	0	0	0	0	0	0	0	0	0	0	0	0	0	0	0	0	0	0	0	0	0	0	0	0	0	0	0.0195524	0.052764	0	0	0.0568533	0.0289588	0.1547
zhejiang	0.0244442	0.0233836	0.00573421	0	0	0	0.0266237	0.0594499	0.0332492	0.102933	0	0	0.0370555	0.068171	0.0378474	0.118436	0	0	0	0	0	0	0	0	0	0	0	0	0	0	0	0	0	0	0	0	0	0	0	0	0	0	0	0	0	0	0	0	0
fujian	0	0.10771	0.115573	0.102367	-1.6494e-12	0.0708431	0.00509375	0.0880092	0.114605	0.125995	0.0200345	0.0427457	0.00150939	0.0415514	0.12501	0.141042	0.0257224	0	0.00122178	0.0243965	0.21095	0.17088	0.00151787	0	0	0	0	0	0	0	0	0	0	0	0	0	0	0	0	0	0	0	0	0	0	0	0	0	0
	0.0922289	0.117894	0.0303267	0.0847263	-4.12349e-13	0.0207149	0.0760351	0.0894565	0.0369635	0.0704702	0.00500862	0.0106864	0.0786344	0.0879488	0.0408301	0.111575	0.0064306	0	0.079649	0.0807639	0.0551852	0.0960966	0.000379468	0	0.0709569	0.0657902	0.00480062	0.0508172	0	0	0	0.0724215	0.0113323	0.0524675	0	0	0.0717337	0.0455082	0	0.00649724	0	0.00543288	0.0048881	0.013191	0	0	0.0142133	0.0072397	0.038675
shanxi	0.300507	0.689665	0	0.108959	0.0213949	0.090974	0.208013	0.623284	0.0244345	0.115366	0.0392442	0.0496966	0.19571	0.636997	0.0264654	0.114271	0.0588448	0.0472336	0.231381	0.621144	0.019541	0.116075	0.0500081	0.0488671	0.228112	0.599251	0.0221638	0.117041	0.0189365	0.0624868	0.00617092	0.606709	0.0261038	0.117975	0	0.0761163	0.307156	0.612266	0.0253129	0.116399	0.00531683	0.0943628	0.269155	0.597608	0.0200767	0.114712	0	0.103165	0.263365
jilin	0	0	0	0	0	0	0	0	0	0	0	0	0	-4.78112e-13	0	-1.09032e-13	1.15747e-12	5.12865e-13	0.0151074	0.0579887	0	0.0122737	0.0249787	0.0888094	0.00497238	0.0493498	0	0.0291409	0	0.0491768	0	0.0112522	0	0.00457162	0	0.00873028	0	0	0	0	0	2.37026e-13	0	-1.41125e-12	0	-3.22062e-13	0	-3.41146e-13	0
helongjiang	0.144348	0.226294	0	0.150513	0.00944459	0.0729337	0.130316	0.127488	0.0318155	0.1569	0.0340796	0.0172804	0.114841	0.134317	0.0272763	0.155049	0.0247301	0.0206559	0.134908	0.132705	0.0651305	0.155144	0.0336506	0.022342	0.118353	0.123027	0.0595851	0.154228	0	0.0301003	0.00121261	0.106238	0.0482048	0.150441	0	0.040553	0.0705968	0.139228	0.0298211	0.15022	0.0700194	0.0605222	0.0668514	0.152229	0.0231048	0.136274	0.0872206	0.0711909	0.0686756
河南	0.0255338	0.329534	0	0.365786	0.0228895	0.143879	0.043895	0.319804	0	0.406594	0.00717804	0.134619	0	0	0	0	0	0	0	0	0	0	0	0	0	0	0	0	0	0	0	0	0	0	0	0	0	0	0	0	0	0	0	0	0	0	0	0	0
hubei	0.0745316	0.148925	0.042869	0.258916	0.10571	0.158508	0.0792448	0.15429	0.0179333	0.253602	0.0546035	0.151009	0.0815732	0.0888243	0.0644448	0.26512	0.0663388	0.0819345	0.103691	0.094105	0.0734174	0.262001	0.0335853	0.0754232	0.0993409	0.0731456	0.0520593	0.256151	0	0.0686834	0	0.0254898	0.0545164	0.223553	0	0.0595863	0.0159689	0.0616417	0	0.128699	0	0.0817254	0	0	0	0	0	0	0
hunan	0.0528755	0.245375	0.0245261	0.304796	0.120172	0.157112	0.0781514	0.255848	0.00461399	0.300365	0.0705378	0.153591	0.0678295	0.196031	0.0547347	0.314904	0.0997248	0.0865077	0.0836123	0.101277	0.0489052	0.3185	0.0669176	0.0809544	0.0734737	0.096794	0.061853	0.305012	0.0344259	0.0795452	0.00147712	0.114195	0.0640826	0.301892	0.00935472	0.0802716	0	0.116338	0.042492	0.268994	0	0.0742849	0	0.111976	0.0120749	0.172738	0	0.0682752	0
	0.0996325	0.273299	0.0112325	0.198162	0.0466018	0.103901	0.0899367	0.246786	0.0131329	0.205471	0.0342739	0.084366	0.076659	0.176028	0.0288202	0.141557	0.0416064	0.0393886	0.0947832	0.16787	0.034499	0.143999	0.0348567	0.0527327	0.0873753	0.156928	0.0326102	0.143596	0.00889374	0.0483321	0.00147677	0.143981	0.0321513	0.133072	0.00155912	0.0442096	0.0656203	0.154912	0.016271	0.110718	0.012556	0.0518159	0.056001	0.143635	0.00920941	0.0706206	0.0145368	0.0404386	0.0553402
guangxi	0.00913344	0.48024	0.353076	0.308854	0.00392656	0.114428	0.010413	0.426279	0.293412	0.313807	0	0.0671797	0.00848026	0.422467	0.305929	0.319404	-1.4908e-12	0.0376087	0.00566737	0.138368	0.16827	0.318959	0.00289568	0.0292112	0	0.111924	0.119624	0.203921	0	0.0433182	0	0.117716	0.0682136	0.163055	0	0.0451048	0	0.12748	0.044615	0.15182	0	0.0470502	0	0.0988239	0.048689	0.147752	0	0.0493014	0
sichuan	0.105555	0.384021	0	0.39833	0.0693501	0.168386	0.0773064	0.291879	0	0.321579	0	0.112859	0.0999019	0.352765	0	0.381823	0	0.107176	0.153452	0.189641	0.00189514	0.391268	0.0289556	0.106212	0.128544	0.149478	0	0.388755	0.00189187	0.093675	0.00145201	0.182681	0.019809	0.378855	0	0.106138	0.0860471	0.195063	0.0378811	0.377415	0	0.111434	0.0743037	0.17894	0.0375929	0.376424	0.00723652	0.11808	0.0701142
guizhou	0.0926652	0.610299	0	0.215183	0.0740387	0.0644947	0.0962226	0.625238	0	0.199486	0.0919137	0.0726321	0.0793567	0.615314	0	0.182188	0.104307	0.0749798	0.106192	0.504848	0.0208894	0.174826	0.0765933	0.0806319	0.113802	0.511303	0	0.158178	0.0322368	0.107948	0.00116371	0.483042	0.0220619	0.175476	0.0204879	0.0735971	0.0750332	0.477124	0.0329748	0.172172	0.00949892	0.0705006	0.0627048	0.428264	0.0260549	0.16506	0	0.0578094	0.0586391
yunnan	0.0776565	0.187366	0	0.313581	0.0093406	0.0821563	0.0770063	0.183838	0	0.313003	0.0173877	0.0768668	0.0660089	0.164715	0.0194729	0.320504	0.0494882	0.0598153	0.0783884	0.246917	0.0908282	0.325561	0.0507919	0.0621298	0.085644	0.251767	0.0740343	0.319743	0.0197958	0.0623927	0.000865462	0.251101	0.0761966	0.315242	0	0.055024	0.0524258	0.259847	0.059268	0.302025	0	0.0618117	0.0384677	0.241877	0.0621361	0.265346	0	0.0604122	0.0349701
shaanxi	0.00337433	0.328943	0	0.172912	0	0.060412	0.0255727	0.282696	0.0150644	0.118557	0	0	0	0.268547	0	0.135479	0	0.0336201	0	0	0	0	0	0	0	0	0	0	0	0	0	0	0	0	0	0	0	0	0	0	0	0	0	0	0	0	0	0	0
gansu	0.0770242	0.21164	0	0.126869	0	0	0	0	0	0	0	0	0	0	0	0	0	0	0	0	0	0	0	0	0	0	0	0	0	0	0	0	0	0	0	0	0	0	0	0	0	0	0	0	0	0	0	0	0
ningxia	0	0	0	0	0	0	0	0	0	0	0	0	0	0	0	0	0	0	0	0	0	0	0	0	0.0263758	0.146219	0.0158235	0	0.00558487	0.00449184	0.000455019	0.143874	0.0148044	0	0.00386796	0.00537333	0.022398	0.142738	0.0111084	0	0.00415302	0.00619829	0.0296556	0.138889	0.00421427	0	0.00533563	0.0057244	0.0350122
xinjiang	0.0687834	0.22515	0	0.0193823	0.0830451	0.102464	0.0665723	0.23776	0	0.0185449	0.112075	0.110607	0.0516502	0.248287	0	0.0148558	0.122999	0.109437	0.0876223	0.294423	0.0180646	0.0278688	0.0997152	0.0944518	0.124656	0.33134	0.0106161	0.0303399	0.0639901	0.101035	0.00320061	0.377863	0.0169007	0.0369368	0.0441803	0.102777	0.199236	0.411279	0.0125549	0.0382374	0.03059	0.101921	0.202507	0.394743	0.00513266	0.0444698	0.0260401	0.105908	0.216639
	0.054274	0.303457	0.0441344	0.194389	0.0299626	0.0740426	0.0441367	0.255961	0.0385596	0.160622	0.027672	0.0550181	0.0381748	0.259012	0.0406753	0.169282	0.0345992	0.0528296	0.0539153	0.171775	0.0374934	0.15481	0.0323689	0.0465796	0.0598778	0.187754	0.0275122	0.137617	0.0154374	0.0516077	0.000892101	0.194535	0.0272483	0.133696	0.00856702	0.0485018	0.0543924	0.201691	0.0248003	0.130209	0.00553024	0.0498644	0.0509548	0.185192	0.0229775	0.124882	0.00482653	0.0496545	0.0519219
								Sjia	Sjian					0.00644465	0	4.55647e-13	0	0.00118966	-6.27882e-14	-9.01423e-14	1.3449e-12	3.05143e-13	0.009327	1.36487e-12
	Energy	SO2	waste water	labor	capital	GDP		0.00271465	0.00644465					3.0313e-13	4.37825e-14	3.22888e-13	0	0.000273789	0	4.779e-13	6.02216e-13	0	0	6.07567e-13
East	0.0922289	0.117894	0.0303267	0.0847263	-4.12349e-13	0.0207149		0.0108075	0					0.00735284	0.0125513	0.0154304	0.0170029	0.0108475	0.00893686	0.0149755	0.0205359	0.0217307	0.00737477	0.0139801
	0.0760351	0.0894565	0.0369635	0.0704702	0.00500862	0.0106864		0.0128507	4.55647e-13
	0.0786344	0.0879488	0.0408301	0.111575	0.0064306	0		0.000703103	0
	0.079649	0.0807639	0.0551852	0.0960966	0.000379468	0		0	0.00118966
	0.0709569	0.0657902	0.00480062	0.0508172	0	0		0.000620839	-6.27882e-14
	0	0.0724215	0.0113323	0.0524675	0	0		0	-9.01423e-14
	0.0717337	0.0455082	0	0.00649724	0	0.00543288		0.0217682	1.3449e-12
	0.0048881	0.013191	0	0	0.0142133	0.0072397		0.0527557	3.05143e-13
	0.038675	0.0686925	0	0.0154533	0.0787583	0.0355302		0.0394762	0.009327
	0.0429413	0.0871075	0	0.00817818	0.0716882	0.0488305		0.0540364	1.36487e-12
	Energy	SO2	waste water	labor	capital	GDP		0.0520045	3.0313e-13
Central	0.0996325	0.273299	0.0112325	0.198162	0.0466018	0.103901		0.0541562	4.37825e-14
	0.0899367	0.246786	0.0131329	0.205471	0.0342739	0.084366		0.0561327	3.22888e-13
	0.076659	0.176028	0.0288202	0.141557	0.0416064	0.0393886		0.0524449	0
	0.0947832	0.16787	0.034499	0.143999	0.0348567	0.0527327		0.0393085	0.000273789
	0.0873753	0.156928	0.0326102	0.143596	0.00889374	0.0483321		0.0286245	0
	0.00147677	0.143981	0.0321513	0.133072	0.00155912	0.0442096		0.0288013	4.779e-13
	0.0656203	0.154912	0.016271	0.110718	0.012556	0.0518159		0.0307962	6.02216e-13
	0.056001	0.143635	0.00920941	0.0706206	0.0145368	0.0404386		0.0405345	0
	0.0553402	0.133422	0.00466285	0.0578849	0.0186235	0.0425408		0.12321	0
	0.063215	0.192088	0.00097222	0.0438728	0.0315293	0.0583425		0.0631157	6.07567e-13
	Energy	SO2	waste water	labor	capital	GDP		0.0489818	0.00735284
West	0.054274	0.303457	0.0441344	0.194389	0.0299626	0.0740426		0.0614097	0.0125513
	0.0441367	0.255961	0.0385596	0.160622	0.027672	0.0550181		0.0586393	0.0154304
	0.0381748	0.259012	0.0406753	0.169282	0.0345992	0.0528296		0.056404	0.0170029
	0.0539153	0.171775	0.0374934	0.15481	0.0323689	0.0465796		0.0455189	0.0108475
	0.0598778	0.187754	0.0275122	0.137617	0.0154374	0.0516077		0.0404972	0.00893686
	0.000892101	0.194535	0.0272483	0.133696	0.00856702	0.0485018		0.0380782	0.0149755
	0.0543924	0.201691	0.0248003	0.130209	0.00553024	0.0498644		0.0384283	0.0205359
	0.0509548	0.185192	0.0229775	0.124882	0.00482653	0.0496545		0.0381405	0.0217307
	0.0519219	0.193888	0.0161294	0.104032	0.00746015	0.0510463		0.0727288	0.00737477
	0.0802244	0.307953	0.0119215	0.0966343	0.00153543	0.0452292		0.0461784	0.0139801
sjia
	0	1.81912e-12	0.00985142	0.0164485	0	0	1.81852e-12	0.0274363	0	0	0.00100719	0	0	0	0	0.0193836	0.11542	0.133339	0	0.0123123	0	0	0.126415	0.0867843	0.0547336	0.00228824	0.0642441	0	0.00193147	0.0921273
	0	4.80864e-13	0.0224705	0.039636	3.49582e-12	0	0	0.0325503	0	0	0.0191713	0	0.00158818	0	0	0	0.117404	0.135347	0	0	0	0	0.135015	0.113907	0.0719689	0.00640783	0.0633316	0	0.0289305	0.133127
	1.81885e-12	0	0.0312067	0.0335308	0	0	0	0.0671638	0	0	0	0	0.0201962	0	0	0	0.115887	0.120214	0	0	0	0	0.149653	0.127059	0.0369918	0	0.0602794	0	0.0231973	0.130574
	0	0	0.00281241	0.050914	2.22128e-12	0	0.00868072	0.0654116	0	0	0	0	0	0	0	0	0.0827785	0.106885	0	0	0	0	0.149587	0.127757	0.0222428	0	0.0618056	0	0.0149894	0.131254
	0	0	0	0.0405529	0	0	0	0.0436702	0	0	0	0	0	0	0	0	0.0640608	0.0875673	0	0	0	0	0.139541	0.108137	0	0	0.0613598	0	0.0148469	0.0857853
	0	0	0.00248336	0.036075	0	0	0	0.0275199	0	0	0	0	0	0	0	0	0.0414676	0.0666843	0	0	0	0	0.13814	0.0922638	0	0	0.0539993	0	0.0199448	0.0601272
	0	0	0	0.0542756	0	0	2.77722e-12	0.0485765	0	0	0	0	0	0	0	0	0	0.0699555	0	0.0106734	0	0	0.129173	0.0787139	-1.81903e-12	0	0.0552784	0	0.0272753	0.0415903
	1.81875e-12	0	0	0.0648033	0	0.0870729	0	0.0498182	0	0	0	0	0	0	0	0	0	0.0701559	0	0.00942291	0	0	0.128027	0.055941	0	0	0.0699931	0	0.0458172	0.0366531
	0	0	1.22072e-12	0.0806588	0	0.211023	0	0.0847728	0	0	0	0	0	0	0	0	0	0.0777752	0	0.0117827	0	0	0.112603	0.0411588	0	0	0.0716549	0	0.0432572	0.0628078
	0	0	0.0965903	0.0853388	0	0	0	0.111772	0	-2.95325e-12	0	0	0.0613144	0	0	0.104888	0.191414	0.245848	0	0.120978	0	0	0.189691	0.0602241	0.0998117	0.0376845	0.0618339	0	0.00189659	0.0824401
	1.81874e-12	1.81891e-12	0	0.147391	0	0.216145	0.023646	0.0817857	1.8189e-12	0	0	0	0	0	0	0	0	0.125872	0	0.134899	0	0	0.116198	0.0261485	0	0	0.0828022	0	0.055558	0
sjia
Hebei	0	0	0	0	0.00475864	0	0	1.74313e-12	1.22057e-12	0	1.8195e-12
liaoning	1.8204e-12	0	1.82259e-12	0	0	0	0	0	0	0	0
zhejiang	0	0	0	0	0	-2.51153e-13	-3.60569e-13	1.81861e-12	0	0.037308	1.82111e-12
fujian	0.0257786	0	0	0	0	0	0	1.81788e-12	0	0	1.81885e-12
	0.00644465	0	4.55647e-13	0	0.00118966	-6.27882e-14	-9.01423e-14	1.3449e-12	3.05143e-13	0.009327	1.36487e-12
shanxi	0	0	0	0	0	0	0	0	0	0	0
jilin	1.81878e-12	2.62695e-13	1.18406e-13	0	0.00164273	0	2.8674e-12	0	0	0	0
helongjiang	0	0	0	0	0	0	0	0	0	0	0
河南	0	0	1.81892e-12	0	0	0	0	1.81827e-12	0	0	1.82418e-12
henan	0	0	0	0	0	0	0	1.79503e-12	0	0	1.82122e-12
hunan	0	0	0	0	0	0	0	0	0	0	0
	3.0313e-13	4.37825e-14	3.22888e-13	0	0.000273789	0	4.779e-13	6.02216e-13	0	0	6.07567e-13
Inner mongolia	1.81912e-12	2.62732e-12	-1.26061e-13	2.22045e-12	0	0	0	1.8191e-12	0	0	1.81847e-12
广西	0	0.0206994	0.0553973	0.0762311	0.0155757	0.000974903	0	0	0	0	0
guangxi	0	0	0	0	0	0	0	0	0	0	0
guizhou	0	0	0	0	0	0	0	0	0	0	0
yunnnan	0	0	0	0	0.00629945	0.0254508	0.0615446	0.0725595	0.0849223	0	0.0798203
shaanxi	0	0	0	0	0	0	0	1.81835e-12	0	0	1.81748e-12
gansu	0.0642441	0.0633316	0.0602794	0.0618056	0.0613598	0.0539993	0.0552784	0.0699931	0.0716549	0.0644763	0.0431224
ningxia	0.00193147	0.0289305	0.0231973	0.0149894	0.0143926	6.71687e-06	0.0179568	0.0422707	0.0389994	0.00189659	0
xinjiang	0	0	0	0	0	0	0	0	0	0	0.00287846
	0.00735284	0.0125513	0.0154304	0.0170029	0.0108475	0.00893686	0.0149755	0.0205359	0.0217307	0.00737477	0.0139801
												1.81883e-12	1.81919e-12	0	0	1.81912e-12	1.8204e-12	1.81878e-12	0	1.82044e-12	-2.24002e-12	0	1.81924e-12	0.0257786	1.81985e-12	1.81824e-12	0	0	0	1.82084e-12	0	0	1.81735e-12	0	0	0	0	0.0642441	0	0.00193147	0
												0	6.42264e-13	0	0	2.62732e-12	0	2.62695e-13	0	0	4.76081e-13	0	0	0	0	0	0	0	0	0	0.0206994	0	0	0	0	0	0	0.0633316	0	0.0289305	0
												1.81873e-12	6.0429e-14	0	0	-1.26061e-13	1.82259e-12	1.18406e-13	0	1.81955e-12	0	0	1.81814e-12	0	1.81827e-12	1.81895e-12	1.81892e-12	0	0	1.82099e-12	0.0553973	0	1.84484e-12	0	0	0	0	0.0602794	0	0.0231973	0
												0	0	0	0	2.22045e-12	0	0	0	0	0	0	0	0	0	0	0	0	0	0	0.0762311	0	0	0	0	0	0	0.0618056	0	0.0149894	0
												0	0	0.00475864	0	0	0	0.00164273	0	0	0	0	0	0	0	0	0	0	0	0	0.0155757	5.60257e-17	0	0	0	0.00629945	0	0.0613598	0	0.0143926	0
												0	0	0	0	0	0	0	0	0	0	-2.51153e-13	0	0	0	0	0	0	0	0	0.000974903	0	0	0	0	0.0254508	0	0.0539993	0	6.71687e-06	0
												0	0	0	0	0	0	2.8674e-12	0	0	0	-3.60569e-13	0	0	0	0	0	0	0	0	0	0	0	0	0	0.0615446	0	0.0552784	0	0.0179568	0
												1.81851e-12	1.8192e-12	1.74313e-12	0	1.8191e-12	0	0	0	1.83298e-12	1.81747e-12	1.81861e-12	1.81839e-12	1.81788e-12	1.81984e-12	1.81844e-12	1.81827e-12	1.79503e-12	0	1.81531e-12	0	0	1.81906e-12	0	0	0.0725595	1.81835e-12	0.0699931	-3.63875e-17	0.0422707	0
												0	0	1.22057e-12	0	0	0	0	0	0	0	0	0	0	0	0	0	0	0	0	0	0	0	0	0	0.0849223	0	0.0716549	0	0.0389994	0
												0	0	0	0	0	0	0	0	0	-4.01981e-12	0.037308	0	0	0	0	0	0	0	0	0	0	0	0	0	0	0	0.0644763	0	0.00189659	0
												1.8186e-12	1.81888e-12	1.8195e-12	0	1.81847e-12	0	0	0	1.81928e-12	1.82066e-12	1.82111e-12	1.82187e-12	1.81885e-12	1.81811e-12	1.81628e-12	1.82418e-12	1.82122e-12	0	1.81926e-12	0	0	1.81356e-12	0	0	0.0798203	1.81748e-12	0.0431224	0	0	0.00287846
Year	&		&	2008	&	2009	&	2010	&	2011	&	2012	&	2013	&	2014	&	2015	&	2016	&	2017	\\
East	&	Avg.	&	0.997807	&	1.00054	&	0.999189	&	1.00134	&	1.00598	&	1.00683	&	1.00761	&	1.01021	&	1.00315	&	1.00036	\\
	&	Max	&	1.04226	&	1.04922	&	1.05342	&	1.05955	&	1.0623	&	1.06748	&	1.06945	&	1.06868	&	1.06289	&	1.0659	\\
	&	Min	&	0.880503	&	0.929131	&	0.911482	&	0.895084	&	0.902912	&	0.931889	&	0.935414	&	0.953856	&	0.881445	&	0.843609	\\
	&	S.D.	&	0.0441306	&	0.0344191	&	0.0373295	&	0.0420638	&	0.0367477	&	0.0299878	&	0.0303214	&	0.025763	&	0.0433025	&	0.0529258	\\
Central	&	Avg.	&	0.927173	&	0.932741	&	0.949544	&	0.947968	&	0.953987	&	0.96487	&	0.959987	&	0.966022	&	0.960438	&	0.95876	\\
	&	Max	&	1.00611	&	1.00597	&	1.0087	&	1.00614	&	1.00804	&	1.00782	&	1.00902	&	1.00648	&	1.00696	&	1.00544	\\
	&	Min	&	0.843608	&	0.863304	&	0.858695	&	0.859054	&	0.864492	&	0.889081	&	0.846798	&	0.851828	&	0.858195	&	0.813462	\\
	&	S.D.	&	0.0617012	&	0.0573518	&	0.0570783	&	0.052156	&	0.0492446	&	0.0409672	&	0.0527332	&	0.0522875	&	0.0497439	&	0.0630096	\\
West	&	Avg.	&	0.930608	&	0.94107	&	0.939322	&	0.949184	&	0.951939	&	0.958418	&	0.953741	&	0.95509	&	0.952354	&	0.945872	\\
	&	Max	&	1.008	&	1.00892	&	1.00459	&	1.00486	&	1.00505	&	1.00517	&	1.012	&	1.00512	&	1.00492	&	1.00516	\\
	&	Min	&	0.841293	&	0.848431	&	0.852012	&	0.865985	&	0.873034	&	0.893182	&	0.883017	&	0.886853	&	0.883783	&	0.885051	\\
	&	S.D.	&	0.0626198	&	0.0582581	&	0.0594093	&	0.0552682	&	0.0494896	&	0.043177	&	0.049518	&	0.0459924	&	0.0487095	&	0.0482052	\\
[truncated: 11 more columns]

## Sheet: Sheet5
	Energy	SO2	waste water	labor	capital	GDP
beijing	0	0.0931748	0	0	0	0.0865298
	0	0.082774	0	0	0	0.0899054
	0.0122011	0.0862234	0	0	0	0.0765287
	0.0353474	0.0638168	0	0	0	0.0617652
	0.0324633	0.0614396	0	0	0	0.0703385
	0.000913148	0.0639741	0	0	0	0.064575
	0.0544294	0.0578697	0	0	0	0.0530469
	0.0549652	0.0547049	0	0	0	0.0591423
	0.0602728	0.0293084	0	0	0	0.0520549
	0.0425502	0.0195225	0	0	0	0.0764939
Beijing	0.0293143	0.0612808	0	0	0	0.0690381
tianjin	0	0	0.0365995	0.0372485	0.0170975	0
	0	0	0.0556825	0.0341396	0.0432558	0
	0	0	0.0449675	0.0325157	0.0582563	0
	0	0	0.0587946	0.0404276	0.0500721	0
	0	0	0.0331311	0.0298107	0.0487055	0
	0	0	0.0327388	0.0253034	0.0524667	0
	0	0	0.0359585	0.0231443	0.0726621	0
	0	0	0.0390203	0.0258991	0.0672072	0
	0	0.00515002	0.0313075	0.0412742	0.0779944	0
	0	0	0.0205938	0.0313844	0.0504985	0
`	0	0.000515002	0.0388794	0.0321148	0.0538216	0
jiangsu	0	0	0	0	0.297096	0.0409999	0	0	0	0	0.323016	0.0707581	0	0	0	0.0151061	0.323893	0.0883858	0	0	0	0.00746892	0.327705	0.141188	0	0	0	0.0126405	0.329438	0.156292	0	0	0	0.0621581	0.320372	0.15727	0	0.00492789	0	0.0896147	0.298995	0.162062	0	0.0201435	0	0.0938623	0.265137	0.17029	0
anhui	0.00654818	0	0	0	0.0423209	0
	0	0	0	0	0.0477954	0
	0.00309443	0	0	0	0.0664839	0
	0.00745766	0	0	0	0.0416365	0
	0	0	0	0	0.0643582	0
	0.000200906	0	0	0	0.0623928	0
	0.00920316	0	0	0	0.0629424	0
	0.00543564	0	0	0	0.0463996	0
	0	0	0	0	0.0557117	0
	0	0	0.0127061	0	0.0232266	0
jiangxi	0.0120786	0	0	0	0	0	0.0235958	0	0	0	0.00459406	0	0.0262014	0	0	0	0.0140889	0	0.0291583	0	0	0	0	0	0.03062	0	0	0	0	0	0.000589221	0	0	0	0	0	0.0231824	0	0	0	0	0	0.0234419	0	0	0	0	0	0.0250701
shandong	0	0	0.213974	0	0.0212191	0.0151111	0	0	0.190256	0	0.0165674	0	0	0	0.153854	0	0.0151383	0	0	0	0.179625	0	0.0141973	0	0	0	0.131027	0	0.0240316	0	0	0	0.104287	0	0.0231095	0	0	0	0.0853983	0	0.0286912	0	0	0	0.0577039	0	0.0579787	0	0
guangdong	0	0	0	0	0	0.186248	0	0	0	0	0	0.15749	0.00523425	0	0	0	0	0.134404	0.00900874	0.0872166	0	0	0	0.112586	0.0299861	0.0852671	0	0	0	0.0885268	0.000211771	0.0840267	0	0	0	0.0793946	0	0.084614	0	0	0	0.0761596	0	0.0784363	0	0	0	0.0729718	0
guangxi	0	0	0	0	0	0	0	0	0	0	0	0	0	0	0	0	0	0	0	0	0	0	0	0	0	0	0	0	0	0	0	0	0	0	0	0	0	0	0	0	0	0	0	0	0	0	0	0	0
海南省	0.0545227	0.0671456	0	0	0	0	0.0512713	0.0717006	0	0	0	0	0.0531978	0.0745992	0	0	0	0	0.0617248	0.0667407	0	0	0	0	0.066508	0.067291	0	0	0	0	0.00128306	0.0742719	0	0	0	0	0.0708737	0.074635	0	0	0	0	0.0664609	0.0754702	0	0	0	0	0.0629348
重庆市	0.00232526	0	0	0	0.0102575	0
	0	0	0	0	0	0
	0	0	0	0	0	0
	0	0	0	0	0	0
	0	0	0	0	0	0
	0.000197927	0	0	0	0	0
	0.00194956	0	0	0	0	0
	0.00186346	0	0	0	0.00580953	0
	0	0	0	0	0.00589124	0
	0	0	0	0	0.0189032	0
蒙古	0	0	0.0523499	0	0.0116732	0	0	0	0.047975	0	0.0231888	0.000177151	0	0	0.0266964	0	0	0	0	0	0.0221035	0	0.00538366	0	0	0	0.0308067	0	0	0	0	0	0.0298525	0	0	0	0	0	0.0337666	0	0.0622449	0	0	0	0.0352589	0	0	0	0
青海省	0	0	0.0256554	0.0122269	0	0	0	0	0.0253018	0.0140102	0	0	0	0	0.0223053	0.0144057	0	0	0	0	0.0206718	0.018234	0	0	0	0	0.0195236	0.0208707	0	0	0	0	0.0181566	0.0232416	0	0	0	0	0.0179917	0.0257976	0	0	0	0	0.0147644	0.0262292	0	0	0
[truncated: 11 more columns]

## Sheet: Sheet6
	&		&	Energy	&	SO2	&	Waste water	&	Labor	&	Capital	&	GDP	&	s-t-1	&	s+t	\\
	&		&		&		&		&		&		&		&		&		\\
浙江	&	2008	&	0.0244442	&	0.0233836	&	0.00573421	&	0	&	0	&	0	&	0	&	0.0191713	\\
zhejiang	&	2009	&	0.0266237	&	0.0594499	&	0.0332492	&	0.102933	&	0	&	0	&	0	&	0	\\
	&	2010	&	0.0370555	&	0.068171	&	0.0378474	&	0.118436	&	0	&	0	&	0	&	0	\\
	&	2011	&	0	&	0	&	0	&	0	&	0	&	0	&	0	&	0	\\
	&	2012	&	0	&	0	&	0	&	0	&	0	&	0	&	0	&	0	\\
	&	2013	&	0	&	0	&	0	&	0	&	0	&	0	&	-2.51153e-13	&	0	\\
	&	2014	&	0	&	0	&	0	&	0	&	0	&	0	&	-3.60569e-13	&	0	\\
	&	2015	&	0	&	0	&	0	&	0	&	0	&	0	&	1.81861e-12	&	0	\\
	&	2016	&	0	&	0	&	0	&	0	&	0	&	0	&	0	&	0	\\
	&	2017	&	0	&	0	&	0	&	0	&	0	&	0	&	0.037308	&	0	\\
山西	&	2008	&	0.300507	&	0.689665	&	0	&	0.108959	&	0.0213949	&	0.090974	&	0	&	0.039636	\\
shanxi	&	2009	&	0.208013	&	0.623284	&	0.0244345	&	0.115366	&	0.0392442	&	0.0496966	&	0	&	0.0335308	\\
	&	2010	&	0.19571	&	0.636997	&	0.0264654	&	0.114271	&	0.0588448	&	0.0472336	&	0	&	0.050914	\\
	&	2011	&	0.231381	&	0.621144	&	0.019541	&	0.116075	&	0.0500081	&	0.0488671	&	0	&	0.0405529	\\
	&	2012	&	0.228112	&	0.599251	&	0.0221638	&	0.117041	&	0.0189365	&	0.0624868	&	0	&	0.036075	\\
	&	2013	&	0.00617092	&	0.606709	&	0.0261038	&	0.117975	&	0	&	0.0761163	&	0	&	0.0542756	\\
	&	2014	&	0.307156	&	0.612266	&	0.0253129	&	0.116399	&	0.00531683	&	0.0943628	&	0	&	0.0648033	\\
	&	2015	&	0.269155	&	0.597608	&	0.0200767	&	0.114712	&	0	&	0.103165	&	0	&	0.0806588	\\
	&	2016	&	0.263365	&	0.521926	&	0.0148702	&	0.117885	&	0.0197696	&	0.111285	&	0	&	0.0853388	\\
	&	2017	&	0.289875	&	0.690995	&	0	&	0.102949	&	0.145978	&	0.115117	&	0	&	0.147391	\\
Province	&	Year	&	Energy	&	SO2	&	waste water	&	labor	&	capital	&	GDP	\\
Beijing	&	2008	&	0	&	0.0931748	&	0	&	0	&	0	&	0.0865298	\\
	&	2009	&	0	&	0.082774	&	0	&	0	&	0	&	0.0899054	\\
	&	2010	&	0.0122011	&	0.0862234	&	0	&	0	&	0	&	0.0765287	\\
	&	2011	&	0.0353474	&	0.0638168	&	0	&	0	&	0	&	0.0617652	\\
	&	2012	&	0.0324633	&	0.0614396	&	0	&	0	&	0	&	0.0703385	\\
	&	2013	&	0.000913148	&	0.0639741	&	0	&	0	&	0	&	0.064575	\\
	&	2014	&	0.0544294	&	0.0578697	&	0	&	0	&	0	&	0.0530469	\\
	&	2015	&	0.0549652	&	0.0547049	&	0	&	0	&	0	&	0.0591423	\\
	&	2016	&	0.0602728	&	0.0293084	&	0	&	0	&	0	&	0.0520549	\\
	&	2017	&	0.0425502	&	0.0195225	&	0	&	0	&	0	&	0.0764939	\\
Chongqiong	&	2008	&	0.00232526	&	0	&	0	&	0	&	0.0102575	&	0	\\
	&	2009	&	0	&	0	&	0	&	0	&	0	&	0	\\
	&	2010	&	0	&	0	&	0	&	0	&	0	&	0	\\
	&	2011	&	0	&	0	&	0	&	0	&	0	&	0	\\
	&	2012	&	0	&	0	&	0	&	0	&	0	&	0	\\
	&	2013	&	0.000197927	&	0	&	0	&	0	&	0	&	0	\\
	&	2014	&	0.00194956	&	0	&	0	&	0	&	0	&	0	\\
	&	2015	&	0.00186346	&	0	&	0	&	0	&	0.00580953	&	0	\\
	&	2016	&	0	&	0	&	0	&	0	&	0.00589124	&	0	\\
	&	2017	&	0	&	0	&	0	&	0	&	0.0189032	&	0	\\
Anhui	&	2008	&	0.00654818	&	0	&	0	&	0	&	0.0423209	&	0	\\
	&	2009	&	0	&	0	&	0	&	0	&	0.0477954	&	0	\\
	&	2010	&	0.00309443	&	0	&	0	&	0	&	0.0664839	&	0	\\
	&	2011	&	0.00745766	&	0	&	0	&	0	&	0.0416365	&	0	\\
	&	2012	&	0	&	0	&	0	&	0	&	0.0643582	&	0	\\
	&	2013	&	0.000200906	&	0	&	0	&	0	&	0.0623928	&	0	\\
	&	2014	&	0.00920316	&	0	&	0	&	0	&	0.0629424	&	0	\\
	&	2015	&	0.00543564	&	0	&	0	&	0	&	0.0463996	&	0	\\
	&	2016	&	0	&	0	&	0	&	0	&	0.0557117	&	0	\\
	&	2017	&	0	&	0	&	0.0127061	&	0	&	0.0232266	&	0	\\
