# Supplementary material for: Intertemporal environmental efficiency assessment in China: A new network-based dynamic super-efficiency measure
Source: PLoS One. 2023 Aug 31;18(8):e0290896. doi: 10.1371/journal.pone.0290896 (PMC10470937; doi:10.1371/journal.pone.0290896)
Supplement: S1 File — (M) [file pone.0290896.s003.m]

clc;
clear all;
disp('The system began to find solution:'),
disp('                       Please wait for a moment ......'),


%X1--Energy
%X2--Capital
%X3--SO2
%X4--Water water
%Y1--Labor
%Y2--GDP
%L1--Gross domestic capital formation
%%%%%%%%%%%%%%%%%%%%%%%%%%%%%period 1 with Z0%%%%%%%%%%%%%%%%%%%%%%%%%%%%%%%%%
L0=[4558.3 2493.71 6019.3 3204.43 4494.4 6757 3880 3036.93 5928.11 12787.19 8662.44 3738.39 4704.56 3066.78 13304.67 8366.37 4544.25 3920.02 10967.58 3008.82 608.38 2679.2 5242.55 1421.01 2113.54  3466.61 1322.52 496.71 558.15 1970.06];
X11=[5786.2	4805.21	24321.87	14664.4	13960.91	16925.7	7100.1	9979.4	9894.52	22232.23	15106.88	7939	7734.2	5382.96	30480.23992	18976	12845	12355.31	22671.76	6054.22	1135.33	4706.65	15145	7083.99	7510.82	7219.35	5264.8	2497.74	3182.8	7069.39];
X21=[3814.73	3389.79	8866.56	3531.16	5475.41	10019.07	5038.92	3655.97	4823.15	15300.55	9323	6746.96	5207.68	4745.43	15435.93	10490.64	5647.01	5534.04	10868.67	3756.41	705.42	3979.59	7127.81	1864.45	3435.93	4614.42	1712.78	583.24	828.85	2259.97];
X31=[123000	240000	1345000	1308000	1431000	1131000	378000	506000	446000	1130000	741000	556000	429000	583000	1692000	1452000	670000	840000	1136000	925000	22000	782000	1148000	1236000	502000	889000	502000	135000	348000	585000];
X41=[113259	61229	234697	106911	70421	212021	107781	110996	223751	509701	350377	168670	236269	138909	358911	309193	258874	250331	677352	345355	36188	145113	262343	55866	83865	104883	47470	19997	37948	74700];
Y11=[980.9	647.32	3725.66	1614.1	1103.3	2198.2	1281.4	1852.4	1053.24	4700.96	3486.53	3916	2079.78	2404.5	6187.6	5835.45	3607	3910.06	5471.72	2799	408.36	1492.43	4740	1867.2	2638.37	2039	1446.34	301	303.9	847.58];
Y21=[11115	6719.01	16011.97	7315.4	8496.2	13668.58	6426.1	8314.37	14069.86	30981.98	21462.69	8851.66	10823.01	6971.05	30933.28	18018.53	11328.92	11555	36796.71	7021	1503.06	5793.66	12601.23	3561.56	5692.12	7314.58	3166.82	1018.62	1203.92	4183.21];
L1=[4301.55	3503.43	8368.99	4023.54	5721.74	8675.7	5415.3	3849.13	6390.45	15398.06	9326.26	4319.15	5975.76	3799.57	15867.79	10885.3	5831.36	5656.93	12590.33	4114.1	805.46	3975.83	6574.63	1750.7	3017.36	4598.06	1621.28	643.19	968.45	2301.5];
%%%%%%%%%%%%%%%%%%%%%%%%%%%%%period 2%%%%%%%%%%%%%%%%%%%%%%%%%%%%%%%%%
X12=[6008.6	5242.55	25418.79	12885.85	15343.55	18172.5	7553.4	10466.7	10050.06	23709.28	15566.89	8895.9	8353.67	5812.5	32225.93134	19751	13708	13831.04	23943.39	6592.74	1232.52	5124.82	16322	7566.33	8032.06	8043.599962	5398	2573.44	3338.9	7525.56];
X22=[4616.92	4738.2	12269.8	4943.16	7336.79	12292.49	6411.6	5028.83	5043.75	18949.87	10742.32	8990.73	6231.2	6643.14	19034.53	13704.5	7866.89	7703.38	12933.12	5237.24	988.32	5214.28	11371.87	2412.02	4526.37	6246.9	2363	798.23	1075.91	2725.45];
X32=[118793.86	236699.81	1253463.29	1268427.69	1398803.38	1051419.47	363005.24	490383.48	378907.51	1074154.54	701329.51	538423.97	419656.35	564221.98	1590301.46	1355000.51	643761.33	811501.55	1070488.15	890494.78	22031.2	746091.62	1135299.13	1175494.19	499306.78	804407.63	500305.71	135698.26	314245.07	589900.05];
X42=[140812.88	59647.38	244988.51	105875.05	73154.74	217154.68	109714.74	110508.16	230517.53	522329.29	365017.13	179701.21	246012.63	147080.54	386731.08	333980.16	265756.75	260278.41	687429.19	305507.09	37517.74	147068.75	262708.65	59159.17	87590.64	111218.74	49270.16	22170.93	41336.46	77183.63];
Y12=[998.3	677.13	3792.49	1630.6	1142.5	2277.1	1297.3	1877	1064.42	4726.54	3591.98	3988	2168.86	2445.2	6294.2	5948.78	3622	3935.21	5688.62	2848	424.56	1513	4756.62	1841.92	2684.77	2060	1488.63	303.26	328.5	866.15];
Y22=[12153.03	7521.85	17235.48	7358.31	9740.25	15212.49	7278.75	8587	15046.45	34457.3	22990.35	10062.82	12236.53	7655.18	33896.65	19480.46	12961.1	13059.69	39482.56	7759.16	1654.21	6530.01	14151.28	3912.68	6169.75	8169.8	3387.56	1081.27	1353.31	4277.05];
L2=[5256.2	4749.96	9264.8	4910.7	7495.42	9567.4	6074.5	5027.8	7052.4	18029.88	10607.33	4914.15	6819.66	4210.07	18447.1	13304.1	6968	6764.58	15378.86	5825.96	914.2	3818.61	7720.13	2100.5	3756.61 5447.2	1915.97	798.24	1308.83	2549.75];
%%%%%%%%%%%%%%%%%%%%%period 3%%%%%%%%%%%%%%%%%%%%%%%%%%%%%%%%%%%%%
 X13=[6359.49	6084.89	26201.41	13820.47	16820.3	19856.39	8172.8	11139.3	10671.4	25773.7	16865.29	9414	9189.42	6280.55	34323.38333	18964	15138	14852.24	24594.92	7379.23	1314.66	5810.82	17892	8175.43	8674.17	8287.63	5829.85	2814.57	3628.1	7915.18
];
 X23=[5402.95	6278.09	15083.35	6063.17	8926.46	16043.03	7870.38	6812.56	5108.9	23184.28	12376.04	11542.94	8199.12	8772.27	23280.52	16585.86	10262.7	9663.58	15623.7	7057.56	1317.04	6688.91	13116.72	3104.92	5528.71	7963.67	3158.34	1016.87	1444.16	3423.24	
];
 X33=[115050	235150	1233780	1249201	1394100	1022207	356310	490164	358100	1050488	678342	532076	409051	557072	1537818	1338701	632582	801311	1050508	903826	28810	719404	1130952	1148830	500702	778649	551785	143431	310752	588487
]; 
 X43=[136415	68196	262543	118299	92548	218189	114431	118575	248250	555500	394828	184700	238502	160661	436372	358679	270755	268110	722978	312630	36689	128113	256095	60823	91992	115673	51241	22609	40653	83690	
];
 Y13=[1031.6	728.7	3865.14	1685.9	1184.7	2317.5	1311.6	1932	1090.76	4754.68	3636.02	4050	2241.59	2498.8	6401.9	6041.56	3645	3982.73	5870.48	2903	439.65	1539.95	4772.53	1770.9	2765.85	2074	1499.56	307.65	326	894.65	
];
 Y23=[14113.58	9224.46	20394.26	9200.86	11672	18457.27	8667.58	10368.6	17165.98	41425.48	27722.31	12359.33	14737.12	9451.26	39169.92	23092.36	15967.61	16037.96	46013.06	9569.85	2064.5	7925.58	17185.48	4602.16	7224.18	10123.48	4120.75	1350.43	1689.65	5437.47	
];
 L3=[6097.1	6022.02	11037.4	6341.3	9020.4	11710.6	7192.1	5630.8	7727.82	21740.39	12950.46	6171.54	8022.95	4897.35	21932.09	15977.4	8684.17	8728.01	18226.6	7974.75	1185.4	4576.6	9219.92	2575.3	5578.57	6834.3	2343.52	1086.99	1570.54	3371.22
];
% %%%%%%%%%%%%%%%%%%%%%%%%%%period 4%%%%%%%%%%%%%%%%%%
 X14=[6397.3	6781.35	28075.03	14992.6	18736.91	21492.07	8886.9	12118.5	10927.62	27588.97	17827.27	10251.86	9980.23	6847.1	31211.8	20462	16579	16160.86	26223.64	8005.79	1549.29	6426.95	19696	9067.85	9540.28	9107.48	6393.69	3145.28	4254.1	9474.46
];
 X24=[5578.93	7067.67	16389.33	7073.06	10365.17	17726.29	7441.71	7475.38	4962.07	26692.62	14185.28	12455.69	9910.89	9087.6	26749.68	17768.95	12557.34	11880.92	17069.2	7990.66	1657.23	7473.38	14222.22	4235.92	6191	9431.08	3965.79	1435.58	1644.74	4632.14
];
 X34=[97883.33	230900	1412128.73	1399051.29	1409404.33	1126169.82	413190.52	521896.19	240101.5	1053799.74	662048.27	529473.84	389174.59	584061.27	1827397.2	1370504.08	665640.29	685529.58	847727.6	521022.51	32572.39	586929.07	902006.3	1104284	691225.79	916838.68	623902.18	156602.1	410385.49	763055.29
];
 X44=[145468.95	67146.94	278551.26	116132.01	100388.99	232247.02	116162.36	150661.01	214155.09	592773.76	420133.89	243265.24	316177.53	194431.55	443330.98	378784.85	293063.53	278811.44	785586.5	222438.92	35725.15	131449.83	279851.96	77927.2	147523.1	121814.67	59231.69	21291.52	39432.37	83328.54
];
 Y14=[1069.7	763.16	3962.42	1738.89	1249.3	2364.9	1337.78	1977.8	1104.33	4758.23	3674.11	4120.9	2459.99	2532.6	6485.6	6197.85	3672	4055.03	5960.74	2936	459.22	1585.16	4785.47	1792.8	2857.24	2059	1500.26	309.18	339.6	953.34
];
 Y24=[16251.93	11307.28	24515.76	11237.55	14359.88	22226.7	10568.83	12582	19195.69	49110.27	32318.85	15300.65	17560.18	11702.82	45361.85	26931.03	19632.26	19669.56	53210.28	11720.87	2522.66	10011.37	21026.68	5701.84	8893.12	12512.3	5020.37	1670.44	2102.21	6610.05
];
 L4=[6683.61	7295.84	13890.37	7251.38	11014.63	14174.6	8206.9	6887.46	8134.04	25739.54	14743.55	7725.04	10074.75	6048.7	25199.13	19166.59	11239.27	10809.81	21689.12	10087.62	1497.01	5757.51	11067.68	3229.3	7138.91	8487.32	2904	1399.66	1764.5	4184.46
];
% %%%%%%%%%%%%%%%%%%%%%%%%%%period 5%%%%%%%%%%%%%%%%%%
 X15=[6564.1	7325.56	28762.47	15803.31	19785.71	22313.93	9028.3	12757.8	11015.28	28849.84	18076.18	11015	10479.44	7148.3	32686.1	20920	17675	16744.08	26763.9	8530.55	1633.74	6798.25	20575	9878.38	10433.68	9914.53	6893.76	3475.88	4496.7	11293.68
];
 X25=[6112.4	7934.8	19661.3	8863.3	11875.7	21836.3	9511.5	9694.7	5117.6	30854.2	17649.4	15425.8	12439.9	10774.2	31256	21450	15578.3	14523.2	18751.5	9808.6	2145.4	8736.2	17040	5717.8	7831.1	12044.5	5145	1883.4	2096.9	6158.8
];
 X35=[93849.39	224521.4	1341201.15	1301755	1384928.33	1058712.3	403482.25	514299.73	228218.29	991966.79	625766.42	519589.35	371251.34	567687.21	1748806.99	1275909.33	622367.29	644959.47	799223.24	504123.33	34136.86	564776.63	864440.44	1041086.62	672215.92	843755.44	572489.4	153853.33	406633.25	796128.41
];
 X45=[140273.72	82813.16	305773.5	134298.48	102424.49	238768.79	119509.2	162589.08	219244.06	598210.95	420960.52	254328.89	256262.77	201189.71	479100.25	403667.62	290200.42	304214.43	838550.53	245577.8	37103.42	132430.2	283657.06	91455.12	154009.74	128749.05	62813.02	21994.46	38948.08	93810.49
];
 Y15=[1107.3	803.14	4085.74	1790.17	1304.9	2423.8	1355.9	2027.8	1115.5	4759.53	3691.24	4206.8	2568.93	2556	6554.3	6287.5	3687	4019.31	5965.95	2768	483.9	1633.14	4798.3	1825.82	2881.9	2061	1491.59	310.89	344.5	1010.44
];
 Y25=[17879.4	12893.88	26575.01	12112.83	15880.58	24846.43	11939.24	13691.58	20181.72	54058.22	34665.33	17212.05	19701.78	12948.88	50013.24	29599.31	22250.45	22154.23	57067.92	13035.1	2855.54	11409.6	23872.8	6852.2	10309.47	14453.68	5650.2	1893.54	2341.29	7505.31
];
 L5=[7409.6	7991.04	15244.6	8223.85	13442.07	15752.2	9136.2	8143.7	8123.51	28098.77	15460.74	8855.77	11304.77	6576.86	27539.02	22060	12808.67	12348.35	23698.87	9484.95	2009.88	6341.4	12496	4164.4	8576.36	9915.2	3337.94	1719.3	2098.97	5818.92
];
% %%%%%%%%%%%%%%%%%%%%%%%%%%period 6%%%%%%%%%%%%%%%%%%
 X16=[6723.9	7881.83	29664.38	20273.5	1768137	20499.56	8645.4	11853.3	11345.69	29205.38	18640	11696.39	11189.91	7582.9	34234.9	21909	15703	17561.46	27666.36	9100.37	1720.33	7253.91	19212	9298.54	10072.09	10610.48	7286.72	3768.16	4780.5	13631.79
];
 X26=[6847.06	9130.25	23194.23	11031.89	14217.38	25107.66	9979.26	11453.08	5647.79	36373.32	20782.11	18621.9	15327.44	12850.25	36789.07	26087.46	19307.33	17841.4	22308.39	11907.67	2697.93	10435.24	20326.11	7373.6	9968.3	14884.15	6527.94	2361.09	2651.14	7732.3
];
 X36=[87041.62	216832.07	1284697.46	1255426.92	1358691.74	1027044.07	381452.65	489093.76	215848.15	941679.05	593363.79	501349.13	361003.48	557703.6	1644967.09	1253983.82	599352.87	641321.04	761896.06	471986.8	32414.15	547686.06	816706.01	986423.12	663091.24	806152.32	561980.82	156694	389712.3	829431.08
];
 X46=[144579.93	84210	310920.54	138030.43	106920.47	234508.18	117702.53	153089.62	222962.91	594359.1	419120.3	266234.19	259097.86	207137.56	494570.19	412581.82	294053.96	307227	862471.08	225302.67	36156.05	142535.47	307647.83	93084.53	156583.28	132169.33	64969.46	21953.03	38528.43	100720.29
];
 Y16=[1141	847.46	4183.93	1844.2	1408.2	2518.9	1415.43	2060.4	1368.91	4759.89	3708.73	4275.9	2555.86	2588.7	6580.4	6386.57	3692	4036.45	6117.68	2782	514.56	1683.51	4817.31	1864.21	2912.36	2058	1504.97	314.21	351.3	1096.59
];
 Y26=[19800.81	14442.01	28442.95	12665.25	16916.5	27213.22	13046.4	14454.91	21818.15	59753.37	37756.59	19229.34	21868.49	14410.19	55230.32	32191.3	24791.83	24621.67	62474.79	14449.9	3177.56	12783.26	26392.07	8086.86	11832.31	16205.45	6330.69	2122.06	2577.57	8443.84
];
 L6=[7989.6	8794.19	16386.2	9168.96	12039.04	17253	9708.1	9432.3	8850.67	29899.48	17125.33	10018.25	12804.67	7326.75	30053.76	24830	14545.35	13943.28	27019.94	10197.57	2326.57	6984.76	13562.06	5261.41	9955.27	11038.44	3823.82	2519.08	2347.69	7222.39
];
% %%%%%%%%%%%%%%%%%%%%%%%%%%period 7%%%%%%%%%%%%%%%%%%
 X17=[6831.23	8145.06	29320.21	19862.84	18309.06	20585.67	8559.8	11954.9	11084.63	29863.03	18826	12011.02	12109.72	8055.4	35362.6	22890	16320	15316.84	28669.57	9515.34	1819.93	7693.96	19879	9708.78	10454.83	11222.46	7521.45	3991.7	4946.1	14926.08
];
 X27=[6924.23	10518.19	26671.92	12354.53	17591.83	24730.8	11339.62	9828.99	6016.43	41938.62	24262.77	21875.58	18177.86	15079.26	42495.55	30782.17	22915.3	21242.92	26293.93	13843.22	3112.23	12285.42	23318.57	9025.75	11498.53	17191.92	7884.13	2861.23	3173.79	9447.74
];
 X37=[78906.03	209200	1189902.56	1208225.28	1312436.37	994597.4	372256	472248.4	188149.16	904740.62	574012.17	492965.67	355957.2	534414.92	1590236.96	1198182.07	583759.24	623688.6	730146.58	466588.74	32563.91	526944.28	796401.53	925787.1	636683.23	780954.38	575648.72	154276	377055.54	852981.33
];
 X47=[150713.57	89361.44	309823.96	145033.49	111916.93	262878.96	122170.66	149643.71	221159.73	601157.86	418261.9	272313.12	260579.22	208289.04	514423.34	422832.29	301703.65	309960.48	905082.06	219304.06	39351.07	145822.16	331276.53	110912.12	157544.15	145785.38	65973.23	23001.19	37277.25	102748.31
];
 Y17=[1156.7	877.21	4202.66	1862.29	1485.4	2562.2	1447.17	2079.8	1365.63	4760.83	3714.15	4311	2648.51	2603.3	6606.5	6520.03	3687.5	4044.13	6183.23	2795	543.1	1696.94	4833	1909.69	2962.25	2067	1519.86	317.3	357.2	1135.24
];
 Y27=[21330.83	15726.93	29421.15	12761.49	17770.19	28626.58	13803.14	15039.38	23567.7	65088.32	40173.03	20848.75	24055.76	15714.63	59426.59	34938.24	27379.22	27037.32	67809.85	15672.89	3500.72	14262.6	28536.66	9266.39	12814.59	17689.94	6836.82	2303.32	2752.1	9273.46
];
 L7=[8309.4	9424.12	17362.37	9249.74	13755.2	17769.7	10330.1	9441.5	9348.66	30892.99	17827.25	10905.76	14177.73	7996.76	31582.57	27244.4	16450.59	14637.45	29850.09	10864.54	2599.1	7754.99	14426.45	6114.3	11678.64	11982.1	4201.26	3004.44	3119.55	8315.69
];
% %%%%%%%%%%%%%%%%%%%%%%%%%%period 8%%%%%%%%%%%%%%%%%%
 X18=[6852.55	8260.130878	29395.36	19383.45	18927.07	20522.11634	8141.9	12126.2	11387.44	30235.3	19610	12331.97	12179.97	8440.34	37945.39548	23161	16404	15468.61	29386.66	9760.65	1937.77	8068.14	19888.10112	9948.48	10356.56	11715.85	7522.85	4134.11	5404.7	15651.2
];
 X28=[7495.99	11831.99	29448.27	14074.15	13702.22	17917.89	12705.29	10182.95	6352.7	46246.87	27323.32	24385.97	21301.38	17388.13	48312.44	35660.35	26563.9	25045.08	30343.03	16227.78	3451.22	14353.24	25525.9	10945.54	13500.62	18582.24	8754.23	3210.63	3505.45	10813.03
];
 X38=[71171.67	185900.43	1108370.93	1120643.18	1230945.68	968766.93	362928	456331.21	170843.52	835058.81	537826.34	480072.79	337881.74	528064.92	1525670.1	1144252.03	551358	595473.42	678341.35	421198.7	32300.06	495801.96	717584.45	852964.5	583739.22	735017.21	570621.39	150766	357596.19	778330.32
];
 X48=[151733.34	93008.03	310567.56	145252.2	110861.37	260044.58	126908.02	148594.83	224147.22	621302.8	433822.46	280626.24	256868.17	223232.28	559907.67	433486.68	313784.76	314107.41	911522.63	220066.33	39123.49	149798.54	341607.41	112803.12	173333.44	168121.98	67071.51	23662.83	32024.56	99952.06
];
 Y18=[1186.1	896.8	4212.5	1872.76	1463.7	2409.9	1480.6	2013.7	1361.51	4758.5	3733.65	4342.1	2768.41	2615.8	6632.5	6636.08	3658	3980.3	6219.31	2820	555.77	1707.37	4847.01	1946.65	2942.49	2071	1535.69	321.41	362.2	1195.06
];
 Y28=[23014.59	16538.19	29806.11	12766.49	17831.51	28669.02	14063.13	15083.67	25123.45	70116.38	42886.49	22005.63	25979.82	16723.78	63002.33	37002.16	29550.19	28902.21	72812.55	16803.12	3702.76	15717.27	30053.1	10502.56	13619.17	18021.86	6790.32	2417.05	2911.77	9324.8
];
 L8=[8490	9864.66	17352.07	9269.94	14036.48	12856.8	10965.4	9765.3	10183.55	31813.01	18879.28	11312.33	15142.82	8412.41	33560.45	28253.1	17791.4	15249.9	31602.03	11524.47	2317.08	8438	14806.21	7104.2	12606.9	11888.3	4503.9	3374.1	3637.76	8818.66
];
% %%%%%%%%%%%%%%%%%%%%%%%%%%period 9%%%%%%%%%%%%%%%%%%
 X19=[6961.7	8244.679781	29794.4	19400.62	19457.05	19861.40435	8014.1	12280.5	11712.39	31053.89	20275.6	12694.96	12357.75	8747.18	38722.78	23117	16850	15804.44	30729.9	10092.36	2006.12	8271.97	20362.09693	10226.9	10655.85	12120.14	7333.62	4110.51	5591.8	16302.01
];
 X29=[7943.89	12779.39	31750.02	14197.98	15080.01	6692.25	13923.2	10648.35	6755.88	49663.21	30276.07	27033.38	23237.35	19694.21	53322.94	40415.09	30011.65	28353.33	33303.64	18236.78	3890.45	16048.1	28811.95	13204	16119.4	20825.25	9663.99	3528.05	3794.25	10287.53
];
 X39=[33210.02	70614.09	789443.81	686444.28	625742.23	507695.2	188065.71	338220.91	74245.77	570115.7	268384.63	281566.51	189257.18	276888.22	1134524.43	413622.67	285602.99	346766.41	353692.57	201063.67	16957.63	288337.75	488269.45	647063.92	526208.98	318012.39	271975.89	113692.7	236859.01	480686.93
];
 X49=[166419.28	91534.42	288794.55	139291.06	104695.97	228201.74	97073.31	138334.75	220758.79	616624.01	430856.78	240665.86	237016.09	221091.88	507591.29	402055.1	274787.28	298756.94	938261.03	193186.25	44097.17	202061.27	352826.44	100720.11	181089.33	166565.04	66324.7	27275.14	33948.67	93906.89
];
 Y19=[1220.1	902.42	4223.95	1908.21	1474	2301.2	1501.73	2028.2	1365.24	4756.22	3760	4361.6	2797.03	2637.6	6649.7	6726.39	3633	3920.41	6279.22	2841	558.14	1717.52	4860	1983.72	2998.89	2073	1548.74	324.28	369.2	1263.11
];
 Y29=[25669.13	17885.39	32070.45	13050.41	18128.1	22246.9	14776.8	15386.09	28178.65	77388.28	47251.36	24407.62	28810.58	18499	68024.49	40471.79	32665.38	31551.37	80854.91	18317.64	4053.2	17740.59	32934.54	11776.73	14788.42	19399.59	7200.37	2572.49	3168.59	9649.7
];
 L9=[10074.1	10582.5	18636.52	9464.33	12524.02	9681.8	10152.9	9360.3	11321.19	33123.3	21393.84	12198.84	16332.83	9253.63	34637.26	29560.1	18786.27	16074.47	34647.09	12363.85	2577.14	9551.6	16165.27	8195	13821.88	12907.7	4875.11	3565.5	3827.85	8670.1
];
% %%%%%%%%%%%%%%%%%%%%%%%%%%period 10%%%%%%%%%%%%%%%%%%
 X110=[7132.84	8011.04	30385.88	20057.23	19914.97	20251.26	8015.3	12535.6	11858.96	31430.41	21030.01	13051.87	12889.97	8995.34	38683.71	22944	17150	16171.3	31677.03	10458.46	2103.13	8448.93	20874.38134	10482.2	11090.97	12536.51	7538.33	4202.46	6488.7	17391.7
];
 X210=[8370.44	11288.92	33406.8	6040.54	14013.16	6676.74	13283.89	11291.98	7246.6	53277.03	31696.03	29275.06	26416.28	22085.34	55202.72	44496.93	32282.36	31959.23	37761.75	20499.11	4244.4	17537.05	31902.09	15503.86	18935.99	23819.38	5827.75	3883.55	3728.38	12089.12
];
 X310=[20085.4	55643.87	602365.82	573077.61	546254.73	389709.74	166108.72	293659.33	18502.23	410690.43	190468.12	235419.41	133890.72	215464.1	739121.42	286316.67	220059.71	214584.89	276773.81	177318.18	14271.49	253381.46	389142.9	687465.46	384449.37	279359.33	258811.14	92416.66	207520.16	418180.06
];
 X410=[133187.89	90789.96	253685.36	135057.27	104250.82	237970.98	121464.23	138120.68	211950.85	575195.76	453935.03	233837.62	238279.19	189362.32	499884.15	409107.39	272694.21	300563.22	882020.48	198143.77	44080.82	200676.88	362437.56	118016.67	185111.86	175954.54	64513.86	27115.01	30734.75	101291.19
];
 Y110=[1246.8	894.83	4206.66	1914.13	1424.9	2284.7	1488.53	2011.1	1372.65	4757.8	3796	4377.9	2805.74	2645.6	6560.6	6766.86	3610	3817.22	6340.79	2842	583.88	1714.55	4872	2023.2	2992.65	2071.7	1553.84	326.97	375.9	1307.56
];
 Y210=[28014.94	18549.19	34016.32	15528.42	16096.21	23409.24	14944.53	15902.68	30632.99	85869.76	51768.26	27018	32182.09	20006.31	72634.15	44552.83	35478.09	33902.96	89705.23	18523.26	4462.54	19424.73	36980.22	13540.83	16376.34	21898.81	7459.9	2624.83	3443.56	10881.96
];
L10=[11784.3 10467.18 17373.1 7154.7 10298.3 10127.5 9980.1 9735 12193.11 37353.35 22764.48 15073.65 18509.31 10127.6 36412.57 31047.7 20853.6 16445.14 39657.52 9364.5 2815.7 10380.7 18021.18 9356.5 15487 14414.8 3804.55 3897 2188.81 10852.08];
%%%%%%%%%%%%%%%%%%%%%%%%%%%%%%%%%%%%%%%%%%%%%%%%%%%%%%%%%%%%%%%%%%%%%%%%%%%%%
MM=10000;
epislon=0;

X1=[X11;X31;X41;Y11]; X2=[X12;X32;X42;Y12]; X3=[X13;X33;X43;Y13]; X4=[X14;X34;X44;Y14]; 
X5=[X15;X35;X45;Y15]; X6=[X16;X36;X46;Y16]; X7=[X17;X37;X47;Y17]; X8=[X18;X38;X48;Y18];
X9=[X19;X39;X49;Y19]; X10=[X110;X310;X410;Y110];
Y1=[X21;Y21]; Y2=[X22;Y22]; Y3=[X23;Y23]; Y4=[X24;Y24]; Y5=[X25;Y25]; 
Y6=[X26;Y26]; Y7=[X27;Y27]; Y8=[X28;Y28]; Y9=[X29;Y29]; Y10=[X210;Y210];

X=[X1;X2;X3;X4;X5;X6;X7;X8;X9;X10];

Y=[Y1;Y2;Y3;Y4;Y5;Y6;Y7;Y8;Y9;Y10];
L=[L1;L2;L3;L4;L5;L6;L7;L8;L9];

[m,n] = size(X1);                                                 
[s,n] = size(Y1);
[p,n] = size(L1);

ZE_data=zeros(n,1);
ZS_data=zeros(n,1);
T=10;
%%%%%%%%%%%%%%%%%%%%%%%%%%%%range%%%%%%%%%%%%%%%%%%%%%%
ROWX11=norm(X11,inf);%max
ROWX21=norm(X21,inf);
ROWX31=norm(X31,inf);
ROWX41=norm(X41,inf);
ROWY11=norm(Y11,inf);
ROWY21=norm(Y21,inf);
ROWL1=norm(L1,inf);
ROWL0=norm(L0,inf);

ROWX12=norm(X12,inf);
ROWX22=norm(X22,inf);
ROWX32=norm(X32,inf);
ROWX42=norm(X42,inf);
ROWY12=norm(Y12,inf);
ROWY22=norm(Y22,inf);
ROWL2=norm(L2,inf);

ROWX13=norm(X13,inf);
ROWX23=norm(X23,inf);
ROWX33=norm(X33,inf);
ROWX43=norm(X43,inf);
ROWY13=norm(Y13,inf);
ROWY23=norm(Y23,inf);
ROWL3=norm(L3,inf);

ROWX14=norm(X14,inf);
ROWX24=norm(X24,inf);
ROWX34=norm(X34,inf);
ROWX44=norm(X44,inf);
ROWY14=norm(Y14,inf);
ROWY24=norm(Y24,inf);
ROWL4=norm(L4,inf);

ROWX15=norm(X15,inf);
ROWX25=norm(X25,inf);
ROWX35=norm(X35,inf);
ROWX45=norm(X45,inf);
ROWY15=norm(Y15,inf);
ROWY25=norm(Y25,inf);
ROWL5=norm(L5,inf);

ROWX16=norm(X16,inf);
ROWX26=norm(X26,inf);
ROWX36=norm(X36,inf);
ROWX46=norm(X46,inf);
ROWY16=norm(Y16,inf);
ROWY26=norm(Y26,inf);
ROWL6=norm(L6,inf);

ROWX17=norm(X17,inf);
ROWX27=norm(X27,inf);
ROWX37=norm(X37,inf);
ROWX47=norm(X47,inf);
ROWY17=norm(Y17,inf);
ROWY27=norm(Y27,inf);
ROWL7=norm(L7,inf);

ROWX18=norm(X18,inf);
ROWX28=norm(X28,inf);
ROWX38=norm(X38,inf);
ROWX48=norm(X48,inf);
ROWY18=norm(Y18,inf);
ROWY28=norm(Y28,inf);
ROWL8=norm(L8,inf);

ROWX19=norm(X19,inf);
ROWX29=norm(X29,inf);
ROWX39=norm(X39,inf);
ROWX49=norm(X49,inf);
ROWY19=norm(Y19,inf);
ROWY29=norm(Y29,inf);
ROWL9=norm(L9,inf);

ROWX110=norm(X110,inf);
ROWX210=norm(X210,inf);
ROWX310=norm(X310,inf);
ROWX410=norm(X410,inf);
ROWY110=norm(Y110,inf);
ROWY210=norm(Y210,inf);
ROWL10=norm(L10,inf);

MINX11=norm(X11,-inf);%min
MINX21=norm(X21,-inf);
MINX31=norm(X31,-inf);
MINX41=norm(X41,-inf);
MINY11=norm(Y11,-inf);
MINY21=norm(Y21,-inf);
MINL1=norm(L1,-inf);
MINL0=norm(L0,-inf);

MINX12=norm(X12,-inf);
MINX22=norm(X22,-inf);
MINX32=norm(X32,-inf);
MINX42=norm(X42,-inf);
MINY12=norm(Y12,-inf);
MINY22=norm(Y22,-inf);
MINL2=norm(L2,-inf);

MINX13=norm(X13,-inf);
MINX23=norm(X23,-inf);
MINX33=norm(X33,-inf);
MINX43=norm(X43,-inf);
MINY13=norm(Y13,-inf);
MINY23=norm(Y23,-inf);
MINL3=norm(L3,-inf);

MINX14=norm(X14,-inf);
MINX24=norm(X24,-inf);
MINX34=norm(X34,-inf);
MINX44=norm(X44,-inf);
MINY14=norm(Y14,-inf);
MINY24=norm(Y24,-inf);
MINL4=norm(L4,-inf);

MINX15=norm(X15,-inf);
MINX25=norm(X25,-inf);
MINX35=norm(X35,-inf);
MINX45=norm(X45,-inf);
MINY15=norm(Y15,-inf);
MINY25=norm(Y25,-inf);
MINL5=norm(L5,-inf);

MINX16=norm(X16,-inf);
MINX26=norm(X26,-inf);
MINX36=norm(X36,-inf);
MINX46=norm(X46,-inf);
MINY16=norm(Y16,-inf);
MINY26=norm(Y26,-inf);
MINL6=norm(L6,-inf);

MINX17=norm(X17,-inf);
MINX27=norm(X27,-inf);
MINX37=norm(X37,-inf);
MINX47=norm(X47,-inf);
MINY17=norm(Y17,-inf);
MINY27=norm(Y27,-inf);
MINL7=norm(L7,-inf);

MINX18=norm(X18,-inf);
MINX28=norm(X28,-inf);
MINX38=norm(X38,-inf);
MINX48=norm(X48,-inf);
MINY18=norm(Y18,-inf);
MINY28=norm(Y28,-inf);
MINL8=norm(L8,-inf);

MINX19=norm(X19,-inf);
MINX29=norm(X29,-inf);
MINX39=norm(X39,-inf);
MINX49=norm(X49,-inf);
MINY19=norm(Y19,-inf);
MINY29=norm(Y29,-inf);
MINL9=norm(L9,-inf);

MINX110=norm(X110,-inf);
MINX210=norm(X210,-inf);
MINX310=norm(X310,-inf);
MINX410=norm(X410,-inf);
MINY110=norm(Y110,-inf);
MINY210=norm(Y210,-inf);
MINL10=norm(L10,-inf);

MAXX=[ROWX11;ROWX31;ROWX41;ROWY11;
      ROWX12;ROWX32;ROWX42;ROWY12;
      ROWX13;ROWX33;ROWX43;ROWY13;
      ROWX14;ROWX34;ROWX44;ROWY14;
      ROWX15;ROWX35;ROWX45;ROWY15;
      ROWX16;ROWX36;ROWX46;ROWY16;
      ROWX17;ROWX37;ROWX47;ROWY17;
      ROWX18;ROWX38;ROWX48;ROWY18;
      ROWX19;ROWX39;ROWX49;ROWY19;
      ROWX110;ROWX310;ROWX410;ROWY110];
MINX=[MINX11;MINX31;MINX41;MINY11;
      MINX12;MINX32;MINX42;MINY12;
      MINX13;MINX33;MINX43;MINY13;
      MINX14;MINX34;MINX44;MINY14;
      MINX15;MINX35;MINX45;MINY15;
      MINX16;MINX36;MINX46;MINY16;
      MINX17;MINX37;MINX47;MINY17;
      MINX18;MINX38;MINX48;MINY18;
      MINX19;MINX39;MINX49;MINY19;
      MINX110;MINX310;MINX410;MINY110];
MAXY=[ROWX21;ROWY21;
      ROWX22;ROWY22;
      ROWX23;ROWY23;
      ROWX24;ROWY24;
      ROWX25;ROWY25;
      ROWX26;ROWY26;
      ROWX27;ROWY27;
      ROWX28;ROWY28;
      ROWX29;ROWY29;
      ROWX210;ROWY210];
MINY=[MINX21;MINY21;
      MINX22;MINY22;
      MINX23;MINY23;
      MINX24;MINY24;
      MINX25;MINY25;
      MINX26;MINY26;
      MINX27;MINY27;
      MINX28;MINY28;
      MINX29;MINY29;
      MINX210;MINY210];
MAXL=[ROWL1;ROWL2;ROWL3;ROWL4;ROWL5;ROWL6;ROWL7;ROWL8;ROWL9];
MINL=[MINL1;MINL2;MINL3;MINL4;MINL5;MINL6;MINL7;MINL8;MINL9];
RX=MAXX-MINX;
RY=MAXY-MINY;
RL=MAXL-MINL;
RL0=(ROWL0-MINL0);
RL10=(ROWL10-MINL10);
%%%%%%%%%%%%%%%%%%%%%%%%%%%%model 6%%%%%%%%%%%%%%%%%%%%%%
for o=1:n
%%%%%%%%%%%%%%%%%%%±äÁ¿ÉÏÏÂ½ç%%%%%%%%%%%%%%%%%%%%%%%%%%%%%%%%%%%%%%%%%%%%%%%

lb = zeros(2*T*m+T*(n-1)+2*T*s+(T+1)*3*p, 1);
ub = [inf*ones(2*T*m+T*(n-1)+2*T*s+(T+1)*2*p, 1);ones((T+1)*p,1)];
%%%%%%%%%%%%%%%%%%%%objective function%%%%%%%%%%%%%%%%%%%%%%%%%%%%%%%%%%%%%%%%%%%%%%%
for t=1:T
for i=1:m
   f1((t-1)*m+i,1) = -epislon/(m+s+2*p);
   f3((t-1)*m+i,1) = 1/(m+s+2*p);
end
for i=1:s
   f2((t-1)*s+i,1)= -epislon/(m+s+2*p);
   f4((t-1)*s+i,1)= 1/(m+s+2*p);
end
end
for t=1:T+1
    for i=1:p
     f6((t-1)*p+i,1)=-epislon/(m+s+2*p);
     f7((t-1)*p+i,1)=-epislon/(m+s+2*p);
    end
end

f5= zeros(T*(n-1),1);
f8=zeros((T+1)*p,1);
f=[f1;f2;f3;f4;f5;f6;f7;f8];
%%%%%%%%%%%%%%%%%%input constraint%%%%%%%%%%%%%%%%%%%%%%%%%%%
Aeq11=eye(T*m);
for i=1:m*T
   Aeq11(i,i) = RX(i);
end 
Aeq12=zeros(T*m,T*s);
Aeq13=-1*eye(T*m);
for i=1:m*T
   Aeq13(i,i) = -RX(i);
end 
Aeq14=zeros(T*m,T*s);
Aeq15=zeros(T*m,T*(n-1));
for t=1:T
for i=1:m
   beq1((t-1)*m+i,1) = X((t-1)*m+i,o);
   for j=o+1:n
      Aeq15((t-1)*m+i,(t-1)*(n-1)+j-1)=X((t-1)*m+i,j);
   end
   if o>1
       for j=1:o-1
        Aeq15((t-1)*m+i,(t-1)*(n-1)+j)=X((t-1)*m+i,j);
       end
   end
end
end
Aeq16=zeros(T*m,3*p*(T+1));
%%%%%%%%%%%%%%%%%%%%%%%%%output constraint%%%%%%%%%%%%%%%%%%%%%%%%%%
Aeq21 = zeros(T*s,T*m); 
Aeq22= -1*eye(T*s);
for i=1:s*T
  Aeq22(i,i)= -RY(i);
end
Aeq23= zeros(T*s,T*m);
Aeq24= eye(T*s);
for i=1:s*T
  Aeq24(i,i)= RY(i);
end

for t=1:T
 for i=1:s
   beq2((t-1)*s+i,1) = Y((t-1)*s+i,o);
   for j=o+1:n
      Aeq25((t-1)*s+i,(t-1)*(n-1)+j-1)=Y((t-1)*s+i,j);
   end
   if o>1
       for j=1:o-1
        Aeq25((t-1)*s+i,(t-1)*(n-1)+j)=Y((t-1)*s+i,j);
       end
   end
end   
end    
Aeq26=zeros(T*s,3*p*(T+1));
% %%%%%%%%%%%%%%%%%%%%%%%%%%%%%link constraint%%%%%%%%%%%%%%%%%%%%%%%%%%%
Aeq31 = zeros((T+1)*p,2*T*m+2*T*s);
Aeq32 = zeros((T-1)*p, (n-1)*T);
for i=1:T-1
    for k=1:p
        beq3((i-1)*p+k,1) = L((i-1)*p+k,o);
       for j=o+1:n
          Aeq32((i-1)*p+k,(i-1)*(n-1)+j-1)=L((i-1)*p+k,j);
       end
   if o>1
       for j=1:o-1
          Aeq32((i-1)*p+k,(i-1)*(n-1)+j)=L((i-1)*p+k,j);
       end
   end
   end
end

for k=1:p
        beq3((T-1)*p+k,1) = L0(k,o);
        beq3(T*p+k,1) = L10(k,o);
        if o>1
        for j=1:o-1
          Aeq32((T-1)*p+k,j)=L0(k,j);
          Aeq32(T*p+k,(T-1)*(n-1)+j)=L10(k,j);
        end
        end
        for j=o+1:n
          Aeq32((T-1)*p+k,j-1)=L0(k,j);
          Aeq32(T*p+k,(T-1)*(n-1)+j-1)=L10(k,j);
        end
        
   end

Aeq33=eye((T+1)*p);
Aeq34=-1*eye((T+1)*p);
for i=1:(T-1)*p
   Aeq33(i,i)=RL(i); 
   Aeq34(i,i)=-RL(i); 
end

Aeq33(T,T)=RL0; 
Aeq34(T,T)=-RL0;
Aeq33(T+1,T+1)=RL10; 
Aeq34(T+1,T+1)=-RL10;

Aeq35=zeros((T+1)*p,(T+1)*p);

% %%%%%%%%%%%%%%%%%%%%%%%%%%%%%%%%%%%%%%%%%%%%%%%%%%%%%%%%%%%%VRS%%%%%%%%%%%%%
Aeq41=zeros(T,2*T*m+2*T*s);%¦Ë1ºÍÎª1+14*p
Aeq42=zeros(T,T*(n-1));
Aeq43=zeros(T,3*p*(T+1));
beq4=ones(T,1);
for t=1:T
  for i=1:n-1
    Aeq42(t,(t-1)*(n-1)+i)=1;
  end
end

%%%%%%%%%%%%%%%%%%%%%%%%%%%%%%%%links connection%%%%%%%%%%%%%%%%%%%%
Aeq51=zeros(p*(T-1),2*T*m+2*T*s);  
for t=1:T-1
for i=1:p
   for j=o+1:n
      Aeq52((t-1)*p+i,(t-1)*(n-1)+j-1)=L((t-1)*p+i,j);
      Aeq52((t-1)*p+i,t*(n-1)+j-1)=-1*L((t-1)*p+i,j);
   end
   if o>1
       for j=1:o-1
          Aeq52((t-1)*p+i,(t-1)*(n-1)+j)=L((t-1)*p+i,j);
          Aeq52((t-1)*p+i,t*(n-1)+j)=-1*L((t-1)*p+i,j);
       end
   end
end
end
Aeq53=zeros((T-1)*p,3*p*(T+1));
beq5=zeros((T-1)*p,1);

%%%%%%%%%%%%%%%%%%%%%%%%%%%%%%%%%%%%%%%%%%%%%%%%
 Aeq=[Aeq11 Aeq12 Aeq13 Aeq14 Aeq15 Aeq16;
      Aeq21 Aeq22 Aeq23 Aeq24 Aeq25 Aeq26;
      Aeq31 Aeq32 Aeq33 Aeq34 Aeq35;
      Aeq41 Aeq42 Aeq43;
      Aeq51 Aeq52 Aeq53];
     
   beq = [beq1;beq2;beq3;beq4; beq5];
   
intcon =2*T*m+2*T*s+T*(n-1)+2*(T+1)*p+1:2*T*m+2*T*s+T*(n-1)+3*(T+1)*p;
 %%%%%%%%%%%%%%%%%%Ä£ÐÍÇó½â%%%%%%%%%%%%%%%%%%%%%%%%%%%%%%%%%%%%%%%%%%%%%%%
 [x fval flag] = intlinprog(f,intcon,[],[],Aeq,beq,lb,ub)
 %%%%%%%%%%%%%%%%%%%½á¹ûÊä³ö%%%%%%%%%%%%%%%%%%%%%%%%%%%%%%%%%%%%%%%%%%%%%%%
 for i = 1:m   
     TRX1(o,i) = x(10*m+10*s+i);
     TRX2(o,i) = x(11*m+10*s+i);
     TRX3(o,i) = x(12*m+10*s+i);
     TRX4(o,i) = x(13*m+10*s+i);
     TRX5(o,i) = x(14*m+10*s+i);
     TRX6(o,i) = x(15*m+10*s+i);
     TRX7(o,i) = x(16*m+10*s+i);
     TRX8(o,i) = x(17*m+10*s+i);
     TRX9(o,i) = x(18*m+10*s+i);
     TRX10(o,i) = x(19*m+10*s+i);
end

for i = 1:s
    TRY1(o,i)= x(20*m+10*s+i);
    TRY2(o,i)= x(20*m+11*s+i);
    TRY3(o,i)= x(20*m+12*s+i);
    TRY4(o,i)= x(20*m+13*s+i);
    TRY5(o,i)= x(20*m+14*s+i);
    TRY6(o,i)= x(20*m+15*s+i);
    TRY7(o,i)= x(20*m+16*s+i);
    TRY8(o,i)= x(20*m+17*s+i);
    TRY9(o,i)= x(20*m+18*s+i);
    TRY10(o,i)= x(20*m+19*s+i);
end


for j=1:n-1
    SLamda1(j,o) = x(2*T*(m+s)+j);
    SLamda2(j,o) = x(2*T*(m+s)+n-1+j);
    SLamda3(j,o) = x(2*T*(m+s)+2*(n-1)+j);
    SLamda4(j,o) = x(2*T*(m+s)+3*(n-1)+j);
    SLamda5(j,o) = x(2*T*(m+s)+4*(n-1)+j);
    SLamda6(j,o) = x(2*T*(m+s)+5*(n-1)+j);
    SLamda7(j,o) = x(2*T*(m+s)+6*(n-1)+j);
    SLamda8(j,o) = x(2*T*(m+s)+7*(n-1)+j);
    SLamda9(j,o) = x(2*T*(m+s)+8*(n-1)+j);
    SLamda10(j,o) = x(2*T*(m+s)+9*(n-1)+j);
end


 T_XY1=[TRX1';TRY1'];
 T_XY2=[TRX2';TRY2'];
 T_XY3=[TRX3';TRY3'];
 T_XY4=[TRX4';TRY4'];
 T_XY5=[TRX5';TRY5'];
 T_XY6=[TRX6';TRY6'];
 T_XY7=[TRX7';TRY7'];
 T_XY8=[TRX8';TRY8'];
 T_XY9=[TRX9';TRY9'];
 T_XY10=[TRX10';TRY10'];
 
 T_XY=[T_XY1;T_XY2;T_XY3;T_XY4;T_XY5;T_XY6;T_XY7;T_XY8;T_XY9;T_XY10]';    % Super-efficiency Slacks
 
    Super_data1(o,1)=1+(1/(m+s+2*p))*(sum(TRX1(o,:))+sum(TRY1(o,:)));
    Super_data2(o,1)=1+(1/(m+s+2*p))*(sum(TRX2(o,:))+sum(TRY2(o,:)));
    Super_data3(o,1)=1+(1/(m+s+2*p))*(sum(TRX3(o,:))+sum(TRY3(o,:)));
    Super_data4(o,1)=1+(1/(m+s+2*p))*(sum(TRX4(o,:))+sum(TRY4(o,:)));
    Super_data5(o,1)=1+(1/(m+s+2*p))*(sum(TRX5(o,:))+sum(TRY5(o,:)));
    Super_data6(o,1)=1+(1/(m+s+2*p))*(sum(TRX6(o,:))+sum(TRY6(o,:)));
    Super_data7(o,1)=1+(1/(m+s+2*p))*(sum(TRX7(o,:))+sum(TRY7(o,:)));
    Super_data8(o,1)=1+(1/(m+s+2*p))*(sum(TRX8(o,:))+sum(TRY8(o,:)));
    Super_data9(o,1)=1+(1/(m+s+2*p))*(sum(TRX9(o,:))+sum(TRY9(o,:)));
    Super_data10(o,1)=1+(1/(m+s+2*p))*(sum(TRX10(o,:))+sum(TRY10(o,:)));
    
    BarE_data(o,1)=0.1*(Super_data1(o,1)+Super_data2(o,1)+Super_data3(o,1)+Super_data4(o,1)+Super_data5(o,1)+Super_data6(o,1)+Super_data7(o,1)+Super_data8(o,1)+Super_data9(o,1)+Super_data10(o,1)); 
 
 w=0.1*ones(1,T);%wÊÇÃ¿ÆÚµÄÈ¨ÖØ
 clear f f1 f2 f3 f4 f5 f6 f7 f8 intcon Aeq Aeq11 Aeq12 Aeq13 Aeq14 Aeq15 Aeq16 Aeq21 Aeq22 Aeq23 Aeq24 Aeq25 Aeq26 Aeq31 Aeq32 Aeq33 Aeq34 Aeq35 Aeq41 Aeq42 Aeq43 Aeq51 Aeq52 Aeq53 beq beq1 beq2 beq3 beq4 beq5 lb ub
 %%%%%%%%%%%%%%%%%%%%%%%%%%%%model 3%%%%%%%%%%%%%%%%%%%%%%%
 %%%%%%%%%%%%%%%%%%%%%%%%%%%%%%%%%%%%%%%%%%%%%%%%%%%%%%%%%%%%%%%%%
lb = zeros(T*m+T*n+T*s+(T+1)*2*p+(T+1)*p, 1);
ub = [inf*ones(T*m+T*n+T*s+(T+1)*2*p, 1);ones((T+1)*p,1)];
%%%%%%%%%%%%%%%%%%%objective function %%%%%%%%%%%%%%%%%%%%%%%%%%%%%%%%%%%%%%%%%%%%%%%
for t=1:T
for i=1:m
   f1((t-1)*m+i,1) = -1/(m+s+2*p);
end
for i=1:s
   f2((t-1)*s+i,1)= -1/(m+s+2*p);
end
end
for t=1:T+1
    for i=1:p
     f3((t-1)*p+i,1)=-1/(m+s+2*p);
     f4((t-1)*p+i,1)=-1/(m+s+2*p);
    end
end


f5= zeros(T*n,1);
f8=zeros((T+1)*p,1);
f=[f1;f2;f5;f3;f4;f8];

%%%%%%%%%%%%%%%%%%input constraint%%%%%%%%%%%%%%%%%%%%%%%%%%%%%%%%%%%%%%%%%%%%%%%
Aeq11=eye(T*m);
for i=1:m*T
   Aeq11(i,i) = RX(i);
end 
Aeq12=zeros(T*m,T*s);
Aeq15=zeros(T*m,T*n);
for t=1:T
for i=1:m
   beq1((t-1)*m+i,1) = X((t-1)*m+i,o);
 
  for j=1:n
      Aeq15((t-1)*m+i,(t-1)*n+j)=X((t-1)*m+i,j);
  end

end
end
Aeq16=zeros(T*m,3*p*(T+1));

%%%%%%%%%%%%%%%%%%%%%%%%output constraint%%%%%%%%%%%%%%
Aeq21 = zeros(T*s,T*m); 
Aeq22= -1*eye(T*s);
for i=1:s*T
  Aeq22(i,i)= -RY(i);
end
for t=1:T
 for i=1:s
   beq2((t-1)*s+i,1) = Y((t-1)*s+i,o);
       for j=1:n
        Aeq25((t-1)*s+i,(t-1)*n+j)=Y((t-1)*s+i,j);
       end
end   
end    
Aeq26=zeros(T*s,3*p*(T+1));
%%%%%%%%%%%%%%%%%%%%%%%%%%%%%link constraint%%%%%%%%%%%%%%%%%%%%%%%%%%%
Aeq31 = zeros((T+1)*p,T*m+T*s);
Aeq32 = zeros((T+1)*p, n*T);
for i=1:T-1
    for k=1:p
        beq3((i-1)*p+k,1) = L((i-1)*p+k,o);
       for j=1:n
          Aeq32((i-1)*p+k,(i-1)*n+j)=L((i-1)*p+k,j);
       end
   end
end

for k=1:p
        beq3((T-1)*p+k,1) = L0(k,o);
        beq3(T*p+k,1) = L10(k,o);
       for j=1:n
          Aeq32((T-1)*p+k,j)=L0(k,j);
          Aeq32(T*p+k,(T-1)*n+j)=L10(k,j);
       end
   end


Aeq33=eye((T+1)*p);
Aeq34=-1*eye((T+1)*p);
for i=1:(T-1)*p
   Aeq33(i,i)=RL(i); 
   Aeq34(i,i)=-RL(i); 
end
Aeq33(T,T)=RL0; 
Aeq34(T,T)=-RL0;
Aeq33(T+1,T+1)=RL10; 
Aeq34(T+1,T+1)=-RL10;
Aeq35=zeros((T+1)*p,(T+1)*p);

%%%%%%%%%%%%%%%%%%%%%%%%%%%%%%%%%%%%%%%%%%%%%%%%%%%%%%%%%%%%VRS%%%%%%%%%%%%%
Aeq41=zeros(T,T*m+T*s);
Aeq42=zeros(T,T*n);
Aeq43=zeros(T,3*p*(T+1));
beq4=ones(T,1);
for t=1:T
  for i=1:n
    Aeq42(t,(t-1)*n+i)=1;
  end
end

%%%%%%%%%%%%%%%%%%%%%%%%%%%%%link connection%%%%%%%%%%%%%%%%%%%%
Aeq51=zeros(p*(T-1),T*m+T*s);
for t=1:T-1
for i=1:p
       for j=1:n
          Aeq52((t-1)*p+i,(t-1)*n+j)=L((t-1)*p+i,j);
          Aeq52((t-1)*p+i,t*n+j)=-1*L((t-1)*p+i,j);
       end
 
end
end
Aeq53=zeros((T-1)*p,3*p*(T+1));
beq5=zeros((T-1)*p,1);

%%%%%%%%%%%%%%%%%%%%%%%%inequalities for free links%%%%%%%%%%%%%%%%%%%%%%%%%%%%%%%%%%%%%%%%
A11=zeros((T+1)*p,T*m+T*s+T*n);
A12=eye((T+1)*p);
A13=zeros((T+1)*p,(T+1)*p);
A14=-1*MM*eye((T+1)*p);
b1=zeros((T+1)*p,1);

A21=zeros((T+1)*p,T*m+T*s+T*n);
A22=zeros((T+1)*p,(T+1)*p);
A23=eye((T+1)*p);
A24=MM*eye((T+1)*p);
b2=MM*ones((T+1)*p,1);
%%%%%%%%%%%%%%%%%%%%%%%%%%%%%%%%%%%%%%%%%%%%%%%%%%%%%%%%%%%%%%%%%%%%%%%%%%%
 Aeq=[Aeq11 Aeq12  Aeq15 Aeq16;
      Aeq21 Aeq22  Aeq25 Aeq26;
      Aeq31 Aeq32 Aeq33 Aeq34 Aeq35;
      Aeq41 Aeq42 Aeq43;
      Aeq51 Aeq52 Aeq53];
     
   beq = [beq1;beq2;beq3;beq4; beq5];
   
A=[A11 A12 A13 A14;
   A21 A22 A23 A24];
b=[b1;b2];

intcon =T*m+T*s+T*n+2*(T+1)*p+1:T*m+T*s+T*n+2*(T+1)*p+(T+1)*p;
 %%%%%%%%%%%%%%%%%Ä£ÐÍÇó½â%%%%%%%%%%%%%%%%%%%%%%%%%%%%%%%%%%%%%%%%%%%%%%%
 [x fval flag] = intlinprog(f,intcon,A,b,Aeq,beq,lb,ub)

 clear f Aeq beq;
 %%%%%%%%%%%%%%%%%%%½á¹ûÊä³ö%%%%%%%%%%%%%%%%%%%%%%%%%%%%%%%%%%%%%%%%%%%%%%%
 for i = 1:m
     SRX1(o,i)= x(i);
     SRX2(o,i)= x(m+i);
     SRX3(o,i)= x(2*m+i);
     SRX4(o,i)= x(3*m+i);
     SRX5(o,i)= x(4*m+i);
     SRX6(o,i)= x(5*m+i);
     SRX7(o,i)= x(6*m+i);
     SRX8(o,i)= x(7*m+i);
     SRX9(o,i)= x(8*m+i);
     SRX10(o,i)= x(9*m+i);
end

for i = 1:s
    SRY1(o,i) = x(10*m+i);
    SRY2(o,i) = x(10*m+s+i);
    SRY3(o,i) = x(10*m+2*s+i);
    SRY4(o,i) = x(10*m+3*s+i);
    SRY5(o,i) = x(10*m+4*s+i);
    SRY6(o,i) = x(10*m+5*s+i);
    SRY7(o,i) = x(10*m+6*s+i);
    SRY8(o,i) = x(10*m+7*s+i);
    SRY9(o,i) = x(10*m+8*s+i);
    SRY10(o,i)= x(10*m+9*s+i);
end


for j=1:n
    Lamda1(j,o) = x(T*(m+s)+j);
    Lamda2(j,o) = x(T*(m+s)+n+j);
    Lamda3(j,o) = x(T*(m+s)+2*n+j);
    Lamda4(j,o) = x(T*(m+s)+3*n+j);
    Lamda5(j,o) = x(T*(m+s)+4*n+j);
    Lamda6(j,o) = x(T*(m+s)+5*n+j);
    Lamda7(j,o) = x(T*(m+s)+6*n+j);
    Lamda8(j,o) = x(T*(m+s)+7*n+j);
    Lamda9(j,o) = x(T*(m+s)+8*n+j);
    Lamda10(j,o) = x(T*(m+s)+9*n+j);
end

for i=1:(T+1)*p
    SRZ_freejian(i,o)=x(T*(m+s)+T*n+i);
    SRZ_freejia(i,o)=x(T*(m+s)+T*n+(T+1)*p+i);
    delta(i,o)=x(T*(m+s)+T*n+(T+1)*2*p+i);
end
   S= [SRX1 SRY1 SRX2 SRY2 SRX3 SRY3 SRX4 SRY4 SRX5 SRY5 SRX6 SRY6 SRX7 SRY7 SRX8 SRY8 SRX9 SRY9 SRX10 SRY10];
   %Slacks

    E_data1(o,1)=1-(1/(m+s+2*p))*(sum(SRX1(o,:))+sum(SRY1(o,:))+SRZ_freejian(1,o)+SRZ_freejia(2,o));
             
    E_data2(o,1)=1-(1/(m+s+2*p))*(sum(SRX2(o,:))+sum(SRY2(o,:))+SRZ_freejian(2,o)+SRZ_freejia(3,o));

    E_data3(o,1)=1-(1/(m+s+2*p))*(sum(SRX3(o,:))+sum(SRY3(o,:))+SRZ_freejian(3,o)+SRZ_freejia(4,o));

    E_data4(o,1)=1-(1/(m+s+2*p))*(sum(SRX4(o,:))+sum(SRY4(o,:))+SRZ_freejian(4,o)+SRZ_freejia(5,o));

    E_data5(o,1)=1-(1/(m+s+2*p))*(sum(SRX5(o,:))+sum(SRY5(o,:))+SRZ_freejian(5,o)+SRZ_freejia(6,o));

    E_data6(o,1)=1-(1/(m+s+2*p))*(sum(SRX6(o,:))+sum(SRY6(o,:))+SRZ_freejian(6,o)+SRZ_freejia(7,o));

    E_data7(o,1)=1-(1/(m+s+2*p))*(sum(SRX7(o,:))+sum(SRY7(o,:))+SRZ_freejian(7,o)+SRZ_freejia(8,o));

    E_data8(o,1)=1-(1/(m+s+2*p))*(sum(SRX8(o,:))+sum(SRY8(o,:))+SRZ_freejian(8,o)+SRZ_freejia(9,o));

    E_data9(o,1)=1-(1/(m+s+2*p))*(sum(SRX9(o,:))+sum(SRY9(o,:))+SRZ_freejian(9,o)+SRZ_freejia(10,o));

    E_data10(o,1)=1-(1/(m+s+2*p))*(sum(SRX10(o,:))+sum(SRY10(o,:))+SRZ_freejian(10,o)+SRZ_freejia(11,o));
    
    ZE_data(o,1)=0.1*(E_data1(o,1)+E_data2(o,1)+E_data3(o,1)+E_data4(o,1)+E_data5(o,1)+E_data6(o,1)+E_data7(o,1)+E_data8(o,1)+E_data9(o,1)+E_data10(o,1));

 if  ZE_data(o,1)<0.9999999  
    S_data1(o,1)=E_data1(o,1);
    S_data2(o,1)=E_data2(o,1);
    S_data3(o,1)=E_data3(o,1);
    S_data4(o,1)=E_data4(o,1);
    S_data5(o,1)=E_data5(o,1);
    S_data6(o,1)=E_data6(o,1);
    S_data7(o,1)=E_data7(o,1);
    S_data8(o,1)=E_data8(o,1);
    S_data9(o,1)=E_data9(o,1);
    S_data10(o,1)=E_data10(o,1);
else
    S_data1(o,1)=1+(1/(m+s+2*p))*(sum(TRX1(o,:))+sum(TRY1(o,:)));
    S_data2(o,1)=1+(1/(m+s+2*p))*(sum(TRX2(o,:))+sum(TRY2(o,:)));
    S_data3(o,1)=1+(1/(m+s+2*p))*(sum(TRX3(o,:))+sum(TRY3(o,:)));
    S_data4(o,1)=1+(1/(m+s+2*p))*(sum(TRX4(o,:))+sum(TRY4(o,:)));
    S_data5(o,1)=1+(1/(m+s+2*p))*(sum(TRX5(o,:))+sum(TRY5(o,:)));
    S_data6(o,1)=1+(1/(m+s+2*p))*(sum(TRX6(o,:))+sum(TRY6(o,:)));
    S_data7(o,1)=1+(1/(m+s+2*p))*(sum(TRX7(o,:))+sum(TRY7(o,:)));
    S_data8(o,1)=1+(1/(m+s+2*p))*(sum(TRX8(o,:))+sum(TRY8(o,:)));
    S_data9(o,1)=1+(1/(m+s+2*p))*(sum(TRX9(o,:))+sum(TRY9(o,:)));
    S_data10(o,1)=1+(1/(m+s+2*p))*(sum(TRX10(o,:))+sum(TRY10(o,:)));
end
%Period DUSNM score


ZS_data(o,1)=0.1*(S_data1(o,1)+S_data2(o,1)+S_data3(o,1)+S_data4(o,1)+S_data5(o,1)+S_data6(o,1)+S_data7(o,1)+S_data8(o,1)+S_data9(o,1)+S_data10(o,1)); 
%overall DUSNM score
 clear lb ub f1 f2 f5 f3 f4 f8 A A11 A12 A13 A14 A21 A22 A23 A24 b b1 b2 beq beq1 beq2 beq3 beq4 beq5 Aeq Aeq11 Aeq12  Aeq15 Aeq16 Aeq21 Aeq22  Aeq25 Aeq26 Aeq31 Aeq32 Aeq33 Aeq34 Aeq35 Aeq41 Aeq42 Aeq43 Aeq51 Aeq52 Aeq53 
  
   

end

 E_data=[E_data1 E_data2 E_data3 E_data4 E_data5 E_data6 E_data7 E_data8 E_data9 E_data10];
 S_data=[S_data1 S_data2 S_data3 S_data4 S_data5 S_data6 S_data7 S_data8 S_data9 S_data10];
