# Supplementary material for: Intertemporal environmental efficiency assessment in China: A new network-based dynamic super-efficiency measure
Source: PLoS One. 2023 Aug 31;18(8):e0290896. doi: 10.1371/journal.pone.0290896 (PMC10470937; doi:10.1371/journal.pone.0290896)
Supplement: S2 File — (M) [file pone.0290896.s004.m]

clc;
clear all;
disp('The system began to find solution:'),
disp('                       Please wait for a moment ......'),


%X1--Energy
%X2--Capital
%X3--SO2
%X4--Water water
%Y1--Labor
%Y2--GDP
%%%%%%%%%%%%%%%%%%%%%%%%%%%%%period 1 with Z0%%%%%%%%%%%%%%%%%%%%%%%%%%%%%%%%%
L0=[4558.3 2493.71 6019.3 3204.43 4494.4 6757 3880 3036.93 5928.11 12787.19 8662.44 3738.39 4704.56 3066.78 13304.67 8366.37 4544.25 3920.02 10967.58 3008.82 608.38 2679.2 5242.55 1421.01 2113.54  3466.61 1322.52 496.71 558.15 1970.06];
X11=[5786.2	4805.21	24321.87	14664.4	13960.91	16925.7	7100.1	9979.4	9894.52	22232.23	15106.88	7939	7734.2	5382.96	30480.23992	18976	12845	12355.31	22671.76	6054.22	1135.33	4706.65	15145	7083.99	7510.82	7219.35	5264.8	2497.74	3182.8	7069.39];
X21=[3814.73	3389.79	8866.56	3531.16	5475.41	10019.07	5038.92	3655.97	4823.15	15300.55	9323	6746.96	5207.68	4745.43	15435.93	10490.64	5647.01	5534.04	10868.67	3756.41	705.42	3979.59	7127.81	1864.45	3435.93	4614.42	1712.78	583.24	828.85	2259.97];
X31=[123000	240000	1345000	1308000	1431000	1131000	378000	506000	446000	1130000	741000	556000	429000	583000	1692000	1452000	670000	840000	1136000	925000	22000	782000	1148000	1236000	502000	889000	502000	135000	348000	585000];
X41=[113259	61229	234697	106911	70421	212021	107781	110996	223751	509701	350377	168670	236269	138909	358911	309193	258874	250331	677352	345355	36188	145113	262343	55866	83865	104883	47470	19997	37948	74700];
Y11=[980.9	647.32	3725.66	1614.1	1103.3	2198.2	1281.4	1852.4	1053.24	4700.96	3486.53	3916	2079.78	2404.5	6187.6	5835.45	3607	3910.06	5471.72	2799	408.36	1492.43	4740	1867.2	2638.37	2039	1446.34	301	303.9	847.58];
Y21=[11115	6719.01	16011.97	7315.4	8496.2	13668.58	6426.1	8314.37	14069.86	30981.98	21462.69	8851.66	10823.01	6971.05	30933.28	18018.53	11328.92	11555	36796.71	7021	1503.06	5793.66	12601.23	3561.56	5692.12	7314.58	3166.82	1018.62	1203.92	4183.21];
L1=[4301.55	3503.43	8368.99	4023.54	5721.74	8675.7	5415.3	3849.13	6390.45	15398.06	9326.26	4319.15	5975.76	3799.57	15867.79	10885.3	5831.36	5656.93	12590.33	4114.1	805.46	3975.83	6574.63	1750.7	3017.36	4598.06	1621.28	643.19	968.45	2301.5];
%%%%%%%%%%%%%%%%%%%%%%%%%%%%%period 2%%%%%%%%%%%%%%%%%%%%%%%%%%%%%%%%%
X12=[6008.6	5242.55	25418.79	12885.85	15343.55	18172.5	7553.4	10466.7	10050.06	23709.28	15566.89	8895.9	8353.67	5812.5	32225.93134	19751	13708	13831.04	23943.39	6592.74	1232.52	5124.82	16322	7566.33	8032.06	8043.599962	5398	2573.44	3338.9	7525.56];
X22=[4616.92	4738.2	12269.8	4943.16	7336.79	12292.49	6411.6	5028.83	5043.75	18949.87	10742.32	8990.73	6231.2	6643.14	19034.53	13704.5	7866.89	7703.38	12933.12	5237.24	988.32	5214.28	11371.87	2412.02	4526.37	6246.9	2363	798.23	1075.91	2725.45];
X32=[118793.86	236699.81	1253463.29	1268427.69	1398803.38	1051419.47	363005.24	490383.48	378907.51	1074154.54	701329.51	538423.97	419656.35	564221.98	1590301.46	1355000.51	643761.33	811501.55	1070488.15	890494.78	22031.2	746091.62	1135299.13	1175494.19	499306.78	804407.63	500305.71	135698.26	314245.07	589900.05];
X42=[140812.88	59647.38	244988.51	105875.05	73154.74	217154.68	109714.74	110508.16	230517.53	522329.29	365017.13	179701.21	246012.63	147080.54	386731.08	333980.16	265756.75	260278.41	687429.19	305507.09	37517.74	147068.75	262708.65	59159.17	87590.64	111218.74	49270.16	22170.93	41336.46	77183.63];
Y12=[998.3	677.13	3792.49	1630.6	1142.5	2277.1	1297.3	1877	1064.42	4726.54	3591.98	3988	2168.86	2445.2	6294.2	5948.78	3622	3935.21	5688.62	2848	424.56	1513	4756.62	1841.92	2684.77	2060	1488.63	303.26	328.5	866.15];
Y22=[12153.03	7521.85	17235.48	7358.31	9740.25	15212.49	7278.75	8587	15046.45	34457.3	22990.35	10062.82	12236.53	7655.18	33896.65	19480.46	12961.1	13059.69	39482.56	7759.16	1654.21	6530.01	14151.28	3912.68	6169.75	8169.8	3387.56	1081.27	1353.31	4277.05];
L2=[5256.2	4749.96	9264.8	4910.7	7495.42	9567.4	6074.5	5027.8	7052.4	18029.88	10607.33	4914.15	6819.66	4210.07	18447.1	13304.1	6968	6764.58	15378.86	5825.96	914.2	3818.61	7720.13	2100.5	3756.61 5447.2	1915.97	798.24	1308.83	2549.75];
%%%%%%%%%%%%%%%%%%%%%period 3%%%%%%%%%%%%%%%%%%%%%%%%%%%%%%%%%%%%%
 X13=[6359.49	6084.89	26201.41	13820.47	16820.3	19856.39	8172.8	11139.3	10671.4	25773.7	16865.29	9414	9189.42	6280.55	34323.38333	18964	15138	14852.24	24594.92	7379.23	1314.66	5810.82	17892	8175.43	8674.17	8287.63	5829.85	2814.57	3628.1	7915.18
];
 X23=[5402.95	6278.09	15083.35	6063.17	8926.46	16043.03	7870.38	6812.56	5108.9	23184.28	12376.04	11542.94	8199.12	8772.27	23280.52	16585.86	10262.7	9663.58	15623.7	7057.56	1317.04	6688.91	13116.72	3104.92	5528.71	7963.67	3158.34	1016.87	1444.16	3423.24	
];
 X33=[115050	235150	1233780	1249201	1394100	1022207	356310	490164	358100	1050488	678342	532076	409051	557072	1537818	1338701	632582	801311	1050508	903826	28810	719404	1130952	1148830	500702	778649	551785	143431	310752	588487
]; 
 X43=[136415	68196	262543	118299	92548	218189	114431	118575	248250	555500	394828	184700	238502	160661	436372	358679	270755	268110	722978	312630	36689	128113	256095	60823	91992	115673	51241	22609	40653	83690	
];
 Y13=[1031.6	728.7	3865.14	1685.9	1184.7	2317.5	1311.6	1932	1090.76	4754.68	3636.02	4050	2241.59	2498.8	6401.9	6041.56	3645	3982.73	5870.48	2903	439.65	1539.95	4772.53	1770.9	2765.85	2074	1499.56	307.65	326	894.65	
];
 Y23=[14113.58	9224.46	20394.26	9200.86	11672	18457.27	8667.58	10368.6	17165.98	41425.48	27722.31	12359.33	14737.12	9451.26	39169.92	23092.36	15967.61	16037.96	46013.06	9569.85	2064.5	7925.58	17185.48	4602.16	7224.18	10123.48	4120.75	1350.43	1689.65	5437.47	
];
 L3=[6097.1	6022.02	11037.4	6341.3	9020.4	11710.6	7192.1	5630.8	7727.82	21740.39	12950.46	6171.54	8022.95	4897.35	21932.09	15977.4	8684.17	8728.01	18226.6	7974.75	1185.4	4576.6	9219.92	2575.3	5578.57	6834.3	2343.52	1086.99	1570.54	3371.22
];
% %%%%%%%%%%%%%%%%%%%%%%%%%%period 4%%%%%%%%%%%%%%%%%%
 X14=[6397.3	6781.35	28075.03	14992.6	18736.91	21492.07	8886.9	12118.5	10927.62	27588.97	17827.27	10251.86	9980.23	6847.1	31211.8	20462	16579	16160.86	26223.64	8005.79	1549.29	6426.95	19696	9067.85	9540.28	9107.48	6393.69	3145.28	4254.1	9474.46
];
 X24=[5578.93	7067.67	16389.33	7073.06	10365.17	17726.29	7441.71	7475.38	4962.07	26692.62	14185.28	12455.69	9910.89	9087.6	26749.68	17768.95	12557.34	11880.92	17069.2	7990.66	1657.23	7473.38	14222.22	4235.92	6191	9431.08	3965.79	1435.58	1644.74	4632.14
];
 X34=[97883.33	230900	1412128.73	1399051.29	1409404.33	1126169.82	413190.52	521896.19	240101.5	1053799.74	662048.27	529473.84	389174.59	584061.27	1827397.2	1370504.08	665640.29	685529.58	847727.6	521022.51	32572.39	586929.07	902006.3	1104284	691225.79	916838.68	623902.18	156602.1	410385.49	763055.29
];
 X44=[145468.95	67146.94	278551.26	116132.01	100388.99	232247.02	116162.36	150661.01	214155.09	592773.76	420133.89	243265.24	316177.53	194431.55	443330.98	378784.85	293063.53	278811.44	785586.5	222438.92	35725.15	131449.83	279851.96	77927.2	147523.1	121814.67	59231.69	21291.52	39432.37	83328.54
];
 Y14=[1069.7	763.16	3962.42	1738.89	1249.3	2364.9	1337.78	1977.8	1104.33	4758.23	3674.11	4120.9	2459.99	2532.6	6485.6	6197.85	3672	4055.03	5960.74	2936	459.22	1585.16	4785.47	1792.8	2857.24	2059	1500.26	309.18	339.6	953.34
];
 Y24=[16251.93	11307.28	24515.76	11237.55	14359.88	22226.7	10568.83	12582	19195.69	49110.27	32318.85	15300.65	17560.18	11702.82	45361.85	26931.03	19632.26	19669.56	53210.28	11720.87	2522.66	10011.37	21026.68	5701.84	8893.12	12512.3	5020.37	1670.44	2102.21	6610.05
];
 L4=[6683.61	7295.84	13890.37	7251.38	11014.63	14174.6	8206.9	6887.46	8134.04	25739.54	14743.55	7725.04	10074.75	6048.7	25199.13	19166.59	11239.27	10809.81	21689.12	10087.62	1497.01	5757.51	11067.68	3229.3	7138.91	8487.32	2904	1399.66	1764.5	4184.46
];
% %%%%%%%%%%%%%%%%%%%%%%%%%%period 5%%%%%%%%%%%%%%%%%%
 X15=[6564.1	7325.56	28762.47	15803.31	19785.71	22313.93	9028.3	12757.8	11015.28	28849.84	18076.18	11015	10479.44	7148.3	32686.1	20920	17675	16744.08	26763.9	8530.55	1633.74	6798.25	20575	9878.38	10433.68	9914.53	6893.76	3475.88	4496.7	11293.68
];
 X25=[6112.4	7934.8	19661.3	8863.3	11875.7	21836.3	9511.5	9694.7	5117.6	30854.2	17649.4	15425.8	12439.9	10774.2	31256	21450	15578.3	14523.2	18751.5	9808.6	2145.4	8736.2	17040	5717.8	7831.1	12044.5	5145	1883.4	2096.9	6158.8
];
 X35=[93849.39	224521.4	1341201.15	1301755	1384928.33	1058712.3	403482.25	514299.73	228218.29	991966.79	625766.42	519589.35	371251.34	567687.21	1748806.99	1275909.33	622367.29	644959.47	799223.24	504123.33	34136.86	564776.63	864440.44	1041086.62	672215.92	843755.44	572489.4	153853.33	406633.25	796128.41
];
 X45=[140273.72	82813.16	305773.5	134298.48	102424.49	238768.79	119509.2	162589.08	219244.06	598210.95	420960.52	254328.89	256262.77	201189.71	479100.25	403667.62	290200.42	304214.43	838550.53	245577.8	37103.42	132430.2	283657.06	91455.12	154009.74	128749.05	62813.02	21994.46	38948.08	93810.49
];
 Y15=[1107.3	803.14	4085.74	1790.17	1304.9	2423.8	1355.9	2027.8	1115.5	4759.53	3691.24	4206.8	2568.93	2556	6554.3	6287.5	3687	4019.31	5965.95	2768	483.9	1633.14	4798.3	1825.82	2881.9	2061	1491.59	310.89	344.5	1010.44
];
 Y25=[17879.4	12893.88	26575.01	12112.83	15880.58	24846.43	11939.24	13691.58	20181.72	54058.22	34665.33	17212.05	19701.78	12948.88	50013.24	29599.31	22250.45	22154.23	57067.92	13035.1	2855.54	11409.6	23872.8	6852.2	10309.47	14453.68	5650.2	1893.54	2341.29	7505.31
];
 L5=[7409.6	7991.04	15244.6	8223.85	13442.07	15752.2	9136.2	8143.7	8123.51	28098.77	15460.74	8855.77	11304.77	6576.86	27539.02	22060	12808.67	12348.35	23698.87	9484.95	2009.88	6341.4	12496	4164.4	8576.36	9915.2	3337.94	1719.3	2098.97	5818.92
];
% %%%%%%%%%%%%%%%%%%%%%%%%%%period 6%%%%%%%%%%%%%%%%%%
 X16=[6723.9	7881.83	29664.38	20273.5	1768137	20499.56	8645.4	11853.3	11345.69	29205.38	18640	11696.39	11189.91	7582.9	34234.9	21909	15703	17561.46	27666.36	9100.37	1720.33	7253.91	19212	9298.54	10072.09	10610.48	7286.72	3768.16	4780.5	13631.79
];
 X26=[6847.06	9130.25	23194.23	11031.89	14217.38	25107.66	9979.26	11453.08	5647.79	36373.32	20782.11	18621.9	15327.44	12850.25	36789.07	26087.46	19307.33	17841.4	22308.39	11907.67	2697.93	10435.24	20326.11	7373.6	9968.3	14884.15	6527.94	2361.09	2651.14	7732.3
];
 X36=[87041.62	216832.07	1284697.46	1255426.92	1358691.74	1027044.07	381452.65	489093.76	215848.15	941679.05	593363.79	501349.13	361003.48	557703.6	1644967.09	1253983.82	599352.87	641321.04	761896.06	471986.8	32414.15	547686.06	816706.01	986423.12	663091.24	806152.32	561980.82	156694	389712.3	829431.08
];
 X46=[144579.93	84210	310920.54	138030.43	106920.47	234508.18	117702.53	153089.62	222962.91	594359.1	419120.3	266234.19	259097.86	207137.56	494570.19	412581.82	294053.96	307227	862471.08	225302.67	36156.05	142535.47	307647.83	93084.53	156583.28	132169.33	64969.46	21953.03	38528.43	100720.29
];
 Y16=[1141	847.46	4183.93	1844.2	1408.2	2518.9	1415.43	2060.4	1368.91	4759.89	3708.73	4275.9	2555.86	2588.7	6580.4	6386.57	3692	4036.45	6117.68	2782	514.56	1683.51	4817.31	1864.21	2912.36	2058	1504.97	314.21	351.3	1096.59
];
 Y26=[19800.81	14442.01	28442.95	12665.25	16916.5	27213.22	13046.4	14454.91	21818.15	59753.37	37756.59	19229.34	21868.49	14410.19	55230.32	32191.3	24791.83	24621.67	62474.79	14449.9	3177.56	12783.26	26392.07	8086.86	11832.31	16205.45	6330.69	2122.06	2577.57	8443.84
];
 L6=[7989.6	8794.19	16386.2	9168.96	12039.04	17253	9708.1	9432.3	8850.67	29899.48	17125.33	10018.25	12804.67	7326.75	30053.76	24830	14545.35	13943.28	27019.94	10197.57	2326.57	6984.76	13562.06	5261.41	9955.27	11038.44	3823.82	2519.08	2347.69	7222.39
];
% %%%%%%%%%%%%%%%%%%%%%%%%%%period 7%%%%%%%%%%%%%%%%%%
 X17=[6831.23	8145.06	29320.21	19862.84	18309.06	20585.67	8559.8	11954.9	11084.63	29863.03	18826	12011.02	12109.72	8055.4	35362.6	22890	16320	15316.84	28669.57	9515.34	1819.93	7693.96	19879	9708.78	10454.83	11222.46	7521.45	3991.7	4946.1	14926.08
];
 X27=[6924.23	10518.19	26671.92	12354.53	17591.83	24730.8	11339.62	9828.99	6016.43	41938.62	24262.77	21875.58	18177.86	15079.26	42495.55	30782.17	22915.3	21242.92	26293.93	13843.22	3112.23	12285.42	23318.57	9025.75	11498.53	17191.92	7884.13	2861.23	3173.79	9447.74
];
 X37=[78906.03	209200	1189902.56	1208225.28	1312436.37	994597.4	372256	472248.4	188149.16	904740.62	574012.17	492965.67	355957.2	534414.92	1590236.96	1198182.07	583759.24	623688.6	730146.58	466588.74	32563.91	526944.28	796401.53	925787.1	636683.23	780954.38	575648.72	154276	377055.54	852981.33
];
 X47=[150713.57	89361.44	309823.96	145033.49	111916.93	262878.96	122170.66	149643.71	221159.73	601157.86	418261.9	272313.12	260579.22	208289.04	514423.34	422832.29	301703.65	309960.48	905082.06	219304.06	39351.07	145822.16	331276.53	110912.12	157544.15	145785.38	65973.23	23001.19	37277.25	102748.31
];
 Y17=[1156.7	877.21	4202.66	1862.29	1485.4	2562.2	1447.17	2079.8	1365.63	4760.83	3714.15	4311	2648.51	2603.3	6606.5	6520.03	3687.5	4044.13	6183.23	2795	543.1	1696.94	4833	1909.69	2962.25	2067	1519.86	317.3	357.2	1135.24
];
 Y27=[21330.83	15726.93	29421.15	12761.49	17770.19	28626.58	13803.14	15039.38	23567.7	65088.32	40173.03	20848.75	24055.76	15714.63	59426.59	34938.24	27379.22	27037.32	67809.85	15672.89	3500.72	14262.6	28536.66	9266.39	12814.59	17689.94	6836.82	2303.32	2752.1	9273.46
];
 L7=[8309.4	9424.12	17362.37	9249.74	13755.2	17769.7	10330.1	9441.5	9348.66	30892.99	17827.25	10905.76	14177.73	7996.76	31582.57	27244.4	16450.59	14637.45	29850.09	10864.54	2599.1	7754.99	14426.45	6114.3	11678.64	11982.1	4201.26	3004.44	3119.55	8315.69
];
% %%%%%%%%%%%%%%%%%%%%%%%%%%period 8%%%%%%%%%%%%%%%%%%
 X18=[6852.55	8260.130878	29395.36	19383.45	18927.07	20522.11634	8141.9	12126.2	11387.44	30235.3	19610	12331.97	12179.97	8440.34	37945.39548	23161	16404	15468.61	29386.66	9760.65	1937.77	8068.14	19888.10112	9948.48	10356.56	11715.85	7522.85	4134.11	5404.7	15651.2
];
 X28=[7495.99	11831.99	29448.27	14074.15	13702.22	17917.89	12705.29	10182.95	6352.7	46246.87	27323.32	24385.97	21301.38	17388.13	48312.44	35660.35	26563.9	25045.08	30343.03	16227.78	3451.22	14353.24	25525.9	10945.54	13500.62	18582.24	8754.23	3210.63	3505.45	10813.03
];
 X38=[71171.67	185900.43	1108370.93	1120643.18	1230945.68	968766.93	362928	456331.21	170843.52	835058.81	537826.34	480072.79	337881.74	528064.92	1525670.1	1144252.03	551358	595473.42	678341.35	421198.7	32300.06	495801.96	717584.45	852964.5	583739.22	735017.21	570621.39	150766	357596.19	778330.32
];
 X48=[151733.34	93008.03	310567.56	145252.2	110861.37	260044.58	126908.02	148594.83	224147.22	621302.8	433822.46	280626.24	256868.17	223232.28	559907.67	433486.68	313784.76	314107.41	911522.63	220066.33	39123.49	149798.54	341607.41	112803.12	173333.44	168121.98	67071.51	23662.83	32024.56	99952.06
];
 Y18=[1186.1	896.8	4212.5	1872.76	1463.7	2409.9	1480.6	2013.7	1361.51	4758.5	3733.65	4342.1	2768.41	2615.8	6632.5	6636.08	3658	3980.3	6219.31	2820	555.77	1707.37	4847.01	1946.65	2942.49	2071	1535.69	321.41	362.2	1195.06
];
 Y28=[23014.59	16538.19	29806.11	12766.49	17831.51	28669.02	14063.13	15083.67	25123.45	70116.38	42886.49	22005.63	25979.82	16723.78	63002.33	37002.16	29550.19	28902.21	72812.55	16803.12	3702.76	15717.27	30053.1	10502.56	13619.17	18021.86	6790.32	2417.05	2911.77	9324.8
];
 L8=[8490	9864.66	17352.07	9269.94	14036.48	12856.8	10965.4	9765.3	10183.55	31813.01	18879.28	11312.33	15142.82	8412.41	33560.45	28253.1	17791.4	15249.9	31602.03	11524.47	2317.08	8438	14806.21	7104.2	12606.9	11888.3	4503.9	3374.1	3637.76	8818.66
];
% %%%%%%%%%%%%%%%%%%%%%%%%%%period 9%%%%%%%%%%%%%%%%%%
 X19=[6961.7	8244.679781	29794.4	19400.62	19457.05	19861.40435	8014.1	12280.5	11712.39	31053.89	20275.6	12694.96	12357.75	8747.18	38722.78	23117	16850	15804.44	30729.9	10092.36	2006.12	8271.97	20362.09693	10226.9	10655.85	12120.14	7333.62	4110.51	5591.8	16302.01
];
 X29=[7943.89	12779.39	31750.02	14197.98	15080.01	6692.25	13923.2	10648.35	6755.88	49663.21	30276.07	27033.38	23237.35	19694.21	53322.94	40415.09	30011.65	28353.33	33303.64	18236.78	3890.45	16048.1	28811.95	13204	16119.4	20825.25	9663.99	3528.05	3794.25	10287.53
];
 X39=[33210.02	70614.09	789443.81	686444.28	625742.23	507695.2	188065.71	338220.91	74245.77	570115.7	268384.63	281566.51	189257.18	276888.22	1134524.43	413622.67	285602.99	346766.41	353692.57	201063.67	16957.63	288337.75	488269.45	647063.92	526208.98	318012.39	271975.89	113692.7	236859.01	480686.93
];
 X49=[166419.28	91534.42	288794.55	139291.06	104695.97	228201.74	97073.31	138334.75	220758.79	616624.01	430856.78	240665.86	237016.09	221091.88	507591.29	402055.1	274787.28	298756.94	938261.03	193186.25	44097.17	202061.27	352826.44	100720.11	181089.33	166565.04	66324.7	27275.14	33948.67	93906.89
];
 Y19=[1220.1	902.42	4223.95	1908.21	1474	2301.2	1501.73	2028.2	1365.24	4756.22	3760	4361.6	2797.03	2637.6	6649.7	6726.39	3633	3920.41	6279.22	2841	558.14	1717.52	4860	1983.72	2998.89	2073	1548.74	324.28	369.2	1263.11
];
 Y29=[25669.13	17885.39	32070.45	13050.41	18128.1	22246.9	14776.8	15386.09	28178.65	77388.28	47251.36	24407.62	28810.58	18499	68024.49	40471.79	32665.38	31551.37	80854.91	18317.64	4053.2	17740.59	32934.54	11776.73	14788.42	19399.59	7200.37	2572.49	3168.59	9649.7
];
 L9=[10074.1	10582.5	18636.52	9464.33	12524.02	9681.8	10152.9	9360.3	11321.19	33123.3	21393.84	12198.84	16332.83	9253.63	34637.26	29560.1	18786.27	16074.47	34647.09	12363.85	2577.14	9551.6	16165.27	8195	13821.88	12907.7	4875.11	3565.5	3827.85	8670.1
];
% %%%%%%%%%%%%%%%%%%%%%%%%%%period 10%%%%%%%%%%%%%%%%%%
 X110=[7132.84	8011.04	30385.88	20057.23	19914.97	20251.26	8015.3	12535.6	11858.96	31430.41	21030.01	13051.87	12889.97	8995.34	38683.71	22944	17150	16171.3	31677.03	10458.46	2103.13	8448.93	20874.38134	10482.2	11090.97	12536.51	7538.33	4202.46	6488.7	17391.7
];
 X210=[8370.44	11288.92	33406.8	6040.54	14013.16	6676.74	13283.89	11291.98	7246.6	53277.03	31696.03	29275.06	26416.28	22085.34	55202.72	44496.93	32282.36	31959.23	37761.75	20499.11	4244.4	17537.05	31902.09	15503.86	18935.99	23819.38	5827.75	3883.55	3728.38	12089.12
];
 X310=[20085.4	55643.87	602365.82	573077.61	546254.73	389709.74	166108.72	293659.33	18502.23	410690.43	190468.12	235419.41	133890.72	215464.1	739121.42	286316.67	220059.71	214584.89	276773.81	177318.18	14271.49	253381.46	389142.9	687465.46	384449.37	279359.33	258811.14	92416.66	207520.16	418180.06
];
 X410=[133187.89	90789.96	253685.36	135057.27	104250.82	237970.98	121464.23	138120.68	211950.85	575195.76	453935.03	233837.62	238279.19	189362.32	499884.15	409107.39	272694.21	300563.22	882020.48	198143.77	44080.82	200676.88	362437.56	118016.67	185111.86	175954.54	64513.86	27115.01	30734.75	101291.19
];
 Y110=[1246.8	894.83	4206.66	1914.13	1424.9	2284.7	1488.53	2011.1	1372.65	4757.8	3796	4377.9	2805.74	2645.6	6560.6	6766.86	3610	3817.22	6340.79	2842	583.88	1714.55	4872	2023.2	2992.65	2071.7	1553.84	326.97	375.9	1307.56
];
 Y210=[28014.94	18549.19	34016.32	15528.42	16096.21	23409.24	14944.53	15902.68	30632.99	85869.76	51768.26	27018	32182.09	20006.31	72634.15	44552.83	35478.09	33902.96	89705.23	18523.26	4462.54	19424.73	36980.22	13540.83	16376.34	21898.81	7459.9	2624.83	3443.56	10881.96
];
L10=[11784.3 10467.18 17373.1 7154.7 10298.3 10127.5 9980.1 9735 12193.11 37353.35 22764.48 15073.65 18509.31 10127.6 36412.57 31047.7 20853.6 16445.14 39657.52 9364.5 2815.7 10380.7 18021.18 9356.5 15487 14414.8 3804.55 3897 2188.81 10852.08];
%%
%%%%%%%%%%%%%%%%%%%%%%%%%%%%%%%%%%%%%%%%%%%%%%%%%%%%%%%%%%%%%%%%%%%%%%%%%%%%%

X1=[X11;X31;X41;Y11;L0]; X2=[X12;X32;X42;Y12;L1]; X3=[X13;X33;X43;Y13;L2]; X4=[X14;X34;X44;Y14;L3]; 
X5=[X15;X35;X45;Y15;L4]; X6=[X16;X36;X46;Y16;L5]; X7=[X17;X37;X47;Y17;L6]; X8=[X18;X38;X48;Y18;L7];
X9=[X19;X39;X49;Y19;L8]; X10=[X110;X310;X410;Y110;L9];


X=[X1;X2;X3;X4;X5;X6;X7;X8;X9;X10];
Y1=[X21;Y21;L1]; Y2=[X22;Y22;L2]; Y3=[X23;Y23;L3]; Y4=[X24;Y24;L4]; 
Y5=[X25;Y25;L5]; Y6=[X26;Y26;L6]; Y7=[X27;Y27;L7]; Y8=[X28;Y28;L8];
Y9=[X29;Y29;L9]; Y10=[X210;Y210;L10];
Y=[Y1;Y2;Y3;Y4;Y5;Y6;Y7;Y8;Y9;Y10];


[m,n] = size(X1);                                                 
[s,n] = size(Y1);
T=10;
%%%%%%%%%%%%%%%%%%%%%%%%%%%%·¶Î§ÏòÁ¿%%%%%%%%%%%%%%%%%%%%%%
%%%%%%%%%%%%%%%%%%%%%%%%%%%%range%%%%%%%%%%%%%%%%%%%%%%
ROWX11=norm(X11,inf);%max
ROWX21=norm(X21,inf);
ROWX31=norm(X31,inf);
ROWX41=norm(X41,inf);
ROWY11=norm(Y11,inf);
ROWY21=norm(Y21,inf);
ROWL1=norm(L1,inf);
ROWL0=norm(L0,inf);

ROWX12=norm(X12,inf);
ROWX22=norm(X22,inf);
ROWX32=norm(X32,inf);
ROWX42=norm(X42,inf);
ROWY12=norm(Y12,inf);
ROWY22=norm(Y22,inf);
ROWL2=norm(L2,inf);

ROWX13=norm(X13,inf);
ROWX23=norm(X23,inf);
ROWX33=norm(X33,inf);
ROWX43=norm(X43,inf);
ROWY13=norm(Y13,inf);
ROWY23=norm(Y23,inf);
ROWL3=norm(L3,inf);

ROWX14=norm(X14,inf);
ROWX24=norm(X24,inf);
ROWX34=norm(X34,inf);
ROWX44=norm(X44,inf);
ROWY14=norm(Y14,inf);
ROWY24=norm(Y24,inf);
ROWL4=norm(L4,inf);

ROWX15=norm(X15,inf);
ROWX25=norm(X25,inf);
ROWX35=norm(X35,inf);
ROWX45=norm(X45,inf);
ROWY15=norm(Y15,inf);
ROWY25=norm(Y25,inf);
ROWL5=norm(L5,inf);

ROWX16=norm(X16,inf);
ROWX26=norm(X26,inf);
ROWX36=norm(X36,inf);
ROWX46=norm(X46,inf);
ROWY16=norm(Y16,inf);
ROWY26=norm(Y26,inf);
ROWL6=norm(L6,inf);

ROWX17=norm(X17,inf);
ROWX27=norm(X27,inf);
ROWX37=norm(X37,inf);
ROWX47=norm(X47,inf);
ROWY17=norm(Y17,inf);
ROWY27=norm(Y27,inf);
ROWL7=norm(L7,inf);

ROWX18=norm(X18,inf);
ROWX28=norm(X28,inf);
ROWX38=norm(X38,inf);
ROWX48=norm(X48,inf);
ROWY18=norm(Y18,inf);
ROWY28=norm(Y28,inf);
ROWL8=norm(L8,inf);

ROWX19=norm(X19,inf);
ROWX29=norm(X29,inf);
ROWX39=norm(X39,inf);
ROWX49=norm(X49,inf);
ROWY19=norm(Y19,inf);
ROWY29=norm(Y29,inf);
ROWL9=norm(L9,inf);

ROWX110=norm(X110,inf);
ROWX210=norm(X210,inf);
ROWX310=norm(X310,inf);
ROWX410=norm(X410,inf);
ROWY110=norm(Y110,inf);
ROWY210=norm(Y210,inf);
ROWL10=norm(L10,inf);

MINX11=norm(X11,-inf);%min
MINX21=norm(X21,-inf);
MINX31=norm(X31,-inf);
MINX41=norm(X41,-inf);
MINY11=norm(Y11,-inf);
MINY21=norm(Y21,-inf);
MINL1=norm(L1,-inf);
MINL0=norm(L0,-inf);

MINX12=norm(X12,-inf);
MINX22=norm(X22,-inf);
MINX32=norm(X32,-inf);
MINX42=norm(X42,-inf);
MINY12=norm(Y12,-inf);
MINY22=norm(Y22,-inf);
MINL2=norm(L2,-inf);

MINX13=norm(X13,-inf);
MINX23=norm(X23,-inf);
MINX33=norm(X33,-inf);
MINX43=norm(X43,-inf);
MINY13=norm(Y13,-inf);
MINY23=norm(Y23,-inf);
MINL3=norm(L3,-inf);

MINX14=norm(X14,-inf);
MINX24=norm(X24,-inf);
MINX34=norm(X34,-inf);
MINX44=norm(X44,-inf);
MINY14=norm(Y14,-inf);
MINY24=norm(Y24,-inf);
MINL4=norm(L4,-inf);

MINX15=norm(X15,-inf);
MINX25=norm(X25,-inf);
MINX35=norm(X35,-inf);
MINX45=norm(X45,-inf);
MINY15=norm(Y15,-inf);
MINY25=norm(Y25,-inf);
MINL5=norm(L5,-inf);

MINX16=norm(X16,-inf);
MINX26=norm(X26,-inf);
MINX36=norm(X36,-inf);
MINX46=norm(X46,-inf);
MINY16=norm(Y16,-inf);
MINY26=norm(Y26,-inf);
MINL6=norm(L6,-inf);

MINX17=norm(X17,-inf);
MINX27=norm(X27,-inf);
MINX37=norm(X37,-inf);
MINX47=norm(X47,-inf);
MINY17=norm(Y17,-inf);
MINY27=norm(Y27,-inf);
MINL7=norm(L7,-inf);

MINX18=norm(X18,-inf);
MINX28=norm(X28,-inf);
MINX38=norm(X38,-inf);
MINX48=norm(X48,-inf);
MINY18=norm(Y18,-inf);
MINY28=norm(Y28,-inf);
MINL8=norm(L8,-inf);

MINX19=norm(X19,-inf);
MINX29=norm(X29,-inf);
MINX39=norm(X39,-inf);
MINX49=norm(X49,-inf);
MINY19=norm(Y19,-inf);
MINY29=norm(Y29,-inf);
MINL9=norm(L9,-inf);

MINX110=norm(X110,-inf);
MINX210=norm(X210,-inf);
MINX310=norm(X310,-inf);
MINX410=norm(X410,-inf);
MINY110=norm(Y110,-inf);
MINY210=norm(Y210,-inf);
MINL10=norm(L10,-inf);

MAXX=[ROWX11;ROWX31;ROWX41;ROWY11;ROWL0;
      ROWX12;ROWX32;ROWX42;ROWY12;ROWL1;
      ROWX13;ROWX33;ROWX43;ROWY13;ROWL2;
      ROWX14;ROWX34;ROWX44;ROWY14;ROWL3;
      ROWX15;ROWX35;ROWX45;ROWY15;ROWL4;
      ROWX16;ROWX36;ROWX46;ROWY16;ROWL5;
      ROWX17;ROWX37;ROWX47;ROWY17;ROWL6;
      ROWX18;ROWX38;ROWX48;ROWY18;ROWL7;
      ROWX19;ROWX39;ROWX49;ROWY19;ROWL8;
      ROWX110;ROWX310;ROWX410;ROWY110;ROWL9];
MINX=[MINX11;MINX31;MINX41;MINY11;MINL0;
      MINX12;MINX32;MINX42;MINY12;MINL1;
      MINX13;MINX33;MINX43;MINY13;MINL2;
      MINX14;MINX34;MINX44;MINY14;MINL3;
      MINX15;MINX35;MINX45;MINY15;MINL4;
      MINX16;MINX36;MINX46;MINY16;MINL5;
      MINX17;MINX37;MINX47;MINY17;MINL6;
      MINX18;MINX38;MINX48;MINY18;MINL7;
      MINX19;MINX39;MINX49;MINY19;MINL8;
      MINX110;MINX310;MINX410;MINY110;MINL9];
MAXY=[ROWX21;ROWY21;ROWL1;
      ROWX22;ROWY22;ROWL2;
      ROWX23;ROWY23;ROWL3;
      ROWX24;ROWY24;ROWL4;
      ROWX25;ROWY25;ROWL5;
      ROWX26;ROWY26;ROWL6;
      ROWX27;ROWY27;ROWL7;
      ROWX28;ROWY28;ROWL8;
      ROWX29;ROWY29;ROWL9;
      ROWX210;ROWY210;ROWL10];
MINY=[MINX21;MINY21;MINL1;
      MINX22;MINY22;MINL2;
      MINX23;MINY23;MINL3;
      MINX24;MINY24;MINL4;
      MINX25;MINY25;MINL5;
      MINX26;MINY26;MINL6;
      MINX27;MINY27;MINL7;
      MINX28;MINY28;MINL8;
      MINX29;MINY29;MINL9;
      MINX210;MINY210;MINL10];

RX=MAXX-MINX;
RY=MAXY-MINY;
%%%%%%%%%%%%%%%%%%%%%%%%%%%%·¶Î§ÏòÁ¿%%%%%%%%%%%%%%%%%%%%%%
for o=1:n

%%%%%%%%%%%%%%%%%%%±äÁ¿ÉÏÏÂ½ç%%%%%%%%%%%%%%%%%%%%%%%%%%%%%%%%%%%%%%%%%%%%%%%
lb = zeros(T*m+T*n+T*s, 1);
ub = [inf*ones(T*m+T*n+T*s, 1)];
%%%%%%%%%%%%%%%%%%%%Ä¿±êº¯Êý%%%%%%%%%%%%%%%%%%%%%%%%%%%%%%%%%%%%%%%%%%%%%%%
for t=1:T
for i=1:m
   f1((t-1)*m+i,1) = -1/(m+s);
end
for i=1:s
   f2((t-1)*s+i,1)= -1/(m+s);
end
end
f5= zeros(T*n,1);
f=[f1;f2;f5];
%%%%%%%%%%%%%%%%%%Ô¼Êø¾ØÕó%%%%%%%%%%%%%%%%%%%%%%%%%%%%%%%%%%%%%%%%%%%%%%%
%%%%%%%%%%%%%%%%%%Í¶Èë
Aeq11=eye(T*m);
for i=1:m*T
   Aeq11(i,i) = RX(i);
end 
Aeq12=zeros(T*m,T*s);
%Aeq15=zeros(T*m,T*n);
for t=1:T
for i=1:m
   beq1((t-1)*m+i,1) = X((t-1)*m+i,o);
 
  for j=1:n
      Aeq15((t-1)*m+i,(t-1)*n+j)=X((t-1)*m+i,j);
  end

end
end
%%%%%%%%%%%%%%%%%%%%%%%%%²ú³ö
Aeq21 = zeros(T*s,T*m); 
Aeq22= -1*eye(T*s);
for i=1:s*T
  Aeq22(i,i)= -RY(i);
end
for t=1:T
 for i=1:s
   beq2((t-1)*s+i,1) = Y((t-1)*s+i,o);
       for j=1:n
        Aeq25((t-1)*s+i,(t-1)*n+j)=Y((t-1)*s+i,j);
       end
end   
end    
%%%%%%%%%%%%%%%%%%%%%%%%%%%%%%%%%%%%%%%%%%%%%%%%%%%%%%%%%%%%VRSÔ¼Êø%%%%%%%%%%%%%
Aeq41=zeros(T,T*m+T*s);%¦Ë1ºÍÎª1+14*p
Aeq42=zeros(T,T*n);
beq4=ones(T,1);
for t=1:T
  for i=1:n
    Aeq42(t,(t-1)*n+i)=1;
  end
end


% %%%%%%%%%%%%%%%%%%%%%%%%%%%%%%%%%%%%%%%%%%%%%%%%%%%%%%%%%%%%%%%%%%%%%%%%%%%
 Aeq=[Aeq11 Aeq12  Aeq15;
      Aeq21 Aeq22  Aeq25;
      Aeq41 Aeq42]; 
     
   beq = [beq1;beq2;beq4];
    %%%%%%%%%%%%%%%%%%Ä£ÐÍÇó½â%%%%%%%%%%%%%%%%%%%%%%%%%%%%%%%%%%%%%%%%%%%%%%%
 [x fval flag] = linprog(f,[],[],Aeq,beq,lb,ub)

 
 %%%%%%%%%%%%%%%%%%%½á¹ûÊä³ö%%%%%%%%%%%%%%%%%%%%%%%%%%%%%%%%%%%%%%%%%%%%%%%
 for i = 1:m
     SRX1(o,i)= x(i);
     SRX2(o,i)= x(m+i);
     SRX3(o,i)= x(2*m+i);
     SRX4(o,i)= x(3*m+i);
     SRX5(o,i)= x(4*m+i);
     SRX6(o,i)= x(5*m+i);
     SRX7(o,i)= x(6*m+i);
     SRX8(o,i)= x(7*m+i);
     SRX9(o,i)= x(8*m+i);
     SRX10(o,i)= x(9*m+i);
end

for i = 1:s
    SRY1(o,i) = x(10*m+i);
    SRY2(o,i) = x(10*m+s+i);
    SRY3(o,i) = x(10*m+2*s+i);
    SRY4(o,i) = x(10*m+3*s+i);
    SRY5(o,i) = x(10*m+4*s+i);
    SRY6(o,i) = x(10*m+5*s+i);
    SRY7(o,i) = x(10*m+6*s+i);
    SRY8(o,i) = x(10*m+7*s+i);
    SRY9(o,i) = x(10*m+8*s+i);
    SRY10(o,i)= x(10*m+9*s+i);
end


for j=1:n
    Lamda1(j,o) = x(T*(m+s)+j);
    Lamda2(j,o) = x(T*(m+s)+n+j);
    Lamda3(j,o) = x(T*(m+s)+2*n+j);
    Lamda4(j,o) = x(T*(m+s)+3*n+j);
    Lamda5(j,o) = x(T*(m+s)+4*n+j);
    Lamda6(j,o) = x(T*(m+s)+5*n+j);
    Lamda7(j,o) = x(T*(m+s)+6*n+j);
    Lamda8(j,o) = x(T*(m+s)+7*n+j);
    Lamda9(j,o) = x(T*(m+s)+8*n+j);
    Lamda10(j,o) = x(T*(m+s)+9*n+j);
end

 w=0.1*ones(1,T);%wÊÇÃ¿ÆÚµÄÈ¨ÖØ


%%%%%%%%%%%%%%%%%¼ÆËã×ÜÐ§ÂÊ%%%%%%%%%%%%%

    data1(o,1)=1-(1/(m+s))*(SRX1(o,1)+SRX1(o,2)+SRY1(o,2)+SRY1(o,1)+SRX1(o,3)+SRX1(o,4));
             
    data2(o,1)=1-(1/(m+s))*(SRX2(o,1)+SRX2(o,2)+SRY2(o,2)+SRY2(o,1)+SRX2(o,3)+SRX2(o,4));

    data3(o,1)=1-(1/(m+s))*(SRX3(o,1)+SRX3(o,2)+SRY3(o,2)+SRY3(o,1)+SRX3(o,3)+SRX3(o,4));

    data4(o,1)=1-(1/(m+s))*(SRX4(o,1)+SRX4(o,2)+SRY4(o,2)+SRY4(o,1)+SRX4(o,3)+SRX4(o,4));

    data5(o,1)=1-(1/(m+s))*(SRX5(o,1)+SRX5(o,2)+SRY5(o,2)+SRY5(o,1)+SRX5(o,3)+SRX5(o,4));

    data6(o,1)=1-(1/(m+s))*(SRX6(o,1)+SRX6(o,2)+SRY6(o,2)+SRY6(o,1)+SRX6(o,3)+SRX6(o,4));

    data7(o,1)=1-(1/(m+s))*(SRX7(o,1)+SRX7(o,2)+SRY7(o,2)+SRY7(o,1)+SRX7(o,3)+SRX7(o,4));

    data8(o,1)=1-(1/(m+s))*(SRX8(o,1)+SRX8(o,2)+SRY8(o,2)+SRY8(o,1)+SRX8(o,3)+SRX8(o,4));

    data9(o,1)=1-(1/(m+s))*(SRX9(o,1)+SRX9(o,2)+SRY9(o,2)+SRY9(o,1)+SRX9(o,3)+SRX9(o,4));

    data10(o,1)=1-(1/(m+s))*(SRX10(o,1)+SRX10(o,2)+SRY10(o,2)+SRY10(o,1)+SRX10(o,3)+SRX10(o,4));

   %ZE_data(o,1)=1+0.1*f'*x/1000000;
    Average_UENM(o,1)=0.1*(data1(o,1)+data2(o,1)+data3(o,1)+data4(o,1)+data5(o,1)+data6(o,1)+data7(o,1)+data8(o,1)+data9(o,1)+data10(o,1));
   
    overall(o,1)=1+0.1*f'*x;
    clear f Aeq beq;

end
 data=[data1 data2 data3 data4 data5 data6 data7 data8 data9 data10];
 SX=[SRX1 SRX2 SRX3 SRX4 SRX5 SRX6 SRX7 SRX8 SRX9 SRX10];
 SY=[mean(SRY1);mean(SRY2);mean(SRY3);mean(SRY4);mean(SRY5);mean(SRY6);mean(SRY7);mean(SRY8);mean(SRY9);mean(SRY10)];
 S= [SRX1 SRY1 SRX2 SRY2 SRX3 SRY3 SRX4 SRY4 SRX5 SRY5 SRX6 SRY6 SRX7 SRY7 SRX8 SRY8 SRX9 SRY9 SRX10 SRY10];
